# Supplementary material for: Region-specific H3K9me3 gain in aged somatic tissues in Caenorhabditis elegans
Source: PLoS Genet. 2021 Sep 10;17(9):e1009432. doi: 10.1371/journal.pgen.1009432 (PMC8457455; doi:10.1371/journal.pgen.1009432)
Supplement: S1 Table — (XLSX) [file pgen.1009432.s012.xlsx]

## Sheet: Table S1
Table S1. Summary statistics of ChIP-seq data
Experiments	Strain	Age	ChIP	Replicate	Total number of reads	Mapped and non-duplicated reads
exp1	glp-1(e2141)	day2	H3	3	20483491	15947141
exp1	glp-1(e2141)	day2	H3	4	17069793	14790330
exp1	glp-1(e2141)	day2	H3K27me3	3	20334401	16804031
exp1	glp-1(e2141)	day2	H3K27me3	4	7173756	6303801
exp1	glp-1(e2141)	day12	H3	3	23231060	17383572
exp1	glp-1(e2141)	day12	H3	4	17754014	15175269
exp1	glp-1(e2141)	day12	H3K27me3	3	11519182	9603894
exp1	glp-1(e2141)	day12	H3K27me3	4	21876955	15985912
exp2	glp-1(e2141)	day2	H3	1	42456586	28619177
exp2	glp-1(e2141)	day2	H3	2	13723796	10980837
exp2	glp-1(e2141)	day2	H3K9me3	1	45524033	26968937
exp2	glp-1(e2141)	day2	H3K9me3	2	50621464	33424383
exp2	glp-1(e2141)	day12	H3	1	56175430	34635071
exp2	glp-1(e2141)	day12	H3	2	25949994	19202816
exp2	glp-1(e2141)	day12	H3K9me3	1	41165394	23408740
exp2	glp-1(e2141)	day12	H3K9me3	2	22508207	16836215
