# Supplementary material for: Region-specific H3K9me3 gain in aged somatic tissues in Caenorhabditis elegans
Source: PLoS Genet. 2021 Sep 10;17(9):e1009432. doi: 10.1371/journal.pgen.1009432 (PMC8457455; doi:10.1371/journal.pgen.1009432)
Supplement: S2 Table — (XLSX) [file pgen.1009432.s013.xlsx]

## Sheet: Table S2
Table S2. H3K9me3 peak regions.
Chromosome	Start	End
I	1	1096
I	11382	13502
I	14907	15714
I	44443	45645
I	46800	47188
I	54575	63623
I	65151	68676
I	93291	93848
I	113324	131194
I	132030	132517
I	133420	154799
I	155998	156409
I	159350	164235
I	165335	169937
I	172058	179426
I	181340	181842
I	183870	184126
I	185203	185407
I	186266	189841
I	190712	191666
I	192795	193882
I	194854	195148
I	196116	203317
I	204323	206333
I	207135	207910
I	209323	212549
I	213530	217779
I	218755	266354
I	267677	268244
I	274770	278208
I	281467	285545
I	292824	293281
I	297522	297946
I	301328	302243
I	307147	309760
I	316105	316317
I	330199	330424
I	335334	341830
I	345041	346490
I	358369	363526
I	364358	367899
I	368711	369572
I	412986	414285
I	415557	416631
I	417452	423025
I	424290	424720
I	426545	430800
I	437769	442377
I	446385	449237
I	450530	451423
I	452682	453596
I	457546	458536
I	462408	471205
I	472309	472784
I	473983	487473
I	489589	497470
I	498520	498809
I	499811	500079
I	500970	503181
I	504063	504458
I	505640	510534
I	512647	512950
I	518536	519579
I	520699	522740
I	524278	533824
I	542949	543804
I	550028	550792
I	551796	556098
I	556974	557395
I	558529	559884
I	560723	561220
I	562367	567169
I	570086	579973
I	582327	583715
I	584546	589175
I	590087	609051
I	611144	623664
I	629673	630362
I	634024	634711
I	638414	649713
I	652103	653635
I	661430	661822
I	663295	667955
I	669002	679526
I	680452	693825
I	694734	696967
I	698110	698316
I	701078	704509
I	711104	711961
I	714876	715571
I	718415	718735
I	720012	723459
I	724535	751008
I	752131	755119
I	756197	791731
I	792615	817799
I	819336	851365
I	861594	861800
I	873148	873558
I	875571	876856
I	877816	878234
I	881874	883065
I	885953	892740
I	900556	900809
I	903329	903755
I	904665	905667
I	906969	923204
I	925304	954670
I	955503	964379
I	966209	970045
I	975875	976074
I	977763	994205
I	995191	1002257
I	1003063	1008391
I	1009497	1020070
I	1032029	1032277
I	1033081	1033385
I	1062142	1062869
I	1064724	1065528
I	1068027	1068394
I	1077982	1082664
I	1086033	1092760
I	1093384	1098672
I	1099219	1099781
I	1102867	1110873
I	1111904	1112152
I	1113566	1115222
I	1116140	1118170
I	1119040	1119963
I	1120871	1124481
I	1125048	1136724
I	1139877	1140941
I	1142155	1143410
I	1146563	1147726
I	1158531	1160291
I	1166227	1166560
I	1167597	1169870
I	1170711	1171469
I	1199328	1199609
I	1213688	1213899
I	1215032	1219558
I	1241168	1241664
I	1242597	1242812
I	1247425	1250622
I	1251547	1252441
I	1254383	1268539
I	1269367	1271349
I	1272311	1277177
I	1278306	1279342
I	1282282	1287527
I	1309097	1309549
I	1320620	1320909
I	1321869	1322238
I	1323372	1323717
I	1324529	1324918
I	1326214	1326586
I	1332741	1339417
I	1371527	1373583
I	1411189	1413851
I	1425502	1427980
I	1430583	1431011
I	1443666	1444516
I	1445567	1446250
I	1447384	1448265
I	1449230	1456094
I	1458057	1466833
I	1467955	1469187
I	1470038	1471931
I	1472770	1473033
I	1474619	1479857
I	1480696	1483255
I	1484741	1487367
I	1487809	1489236
I	1497988	1499361
I	1534505	1536258
I	1542614	1543238
I	1557441	1557883
I	1580479	1581712
I	1591824	1592027
I	1594455	1596167
I	1597050	1599905
I	1613566	1614001
I	1631875	1635217
I	1637323	1641577
I	1642698	1642931
I	1645619	1645819
I	1647005	1648474
I	1649473	1650278
I	1651405	1651918
I	1653081	1660914
I	1663548	1674118
I	1682811	1686383
I	1712339	1712538
I	1721964	1722767
I	1723556	1724537
I	1725473	1728773
I	1730185	1732496
I	1734360	1740229
I	1771580	1782056
I	1789622	1789941
I	1792292	1796216
I	1797195	1798658
I	1799538	1815348
I	1816969	1821001
I	1821879	1822903
I	1824322	1824531
I	1825369	1826291
I	1846269	1859136
I	1888037	1889395
I	1890349	1894840
I	1911829	1916836
I	1917852	1918199
I	1934633	1935776
I	1936698	1939413
I	1941194	1941555
I	1945975	1946453
I	1973905	1976185
I	1977632	1978697
I	1980119	1981673
I	1998495	1999218
I	2012351	2013017
I	2016330	2016998
I	2018760	2020067
I	2021096	2021929
I	2029765	2032011
I	2038134	2039413
I	2040514	2042761
I	2048497	2053632
I	2054576	2062237
I	2086438	2096480
I	2100096	2100848
I	2115207	2118070
I	2118938	2119771
I	2129000	2129707
I	2130548	2133104
I	2146694	2148140
I	2148972	2152757
I	2154969	2155610
I	2168065	2168392
I	2176704	2176977
I	2179469	2179793
I	2182944	2183148
I	2198984	2199728
I	2212868	2214226
I	2215623	2244666
I	2245489	2248949
I	2250133	2250368
I	2252294	2255926
I	2257056	2274301
I	2278453	2280727
I	2316768	2320528
I	2322693	2335627
I	2337240	2337513
I	2338321	2338941
I	2339812	2345273
I	2346375	2361777
I	2362770	2365605
I	2367188	2372850
I	2404676	2404971
I	2406640	2408969
I	2410130	2416441
I	2417301	2418841
I	2422417	2432411
I	2437545	2438566
I	2439575	2442843
I	2443946	2445768
I	2446773	2457647
I	2459084	2464884
I	2466310	2467148
I	2505513	2507054
I	2507879	2509094
I	2509940	2512541
I	2514270	2515747
I	2516826	2520301
I	2521587	2527737
I	2529480	2536866
I	2537853	2539180
I	2540422	2540720
I	2541578	2547993
I	2549260	2554890
I	2555847	2561740
I	2562575	2577595
I	2578681	2579039
I	2588607	2595634
I	2597487	2602782
I	2603270	2604528
I	2611367	2614833
I	2615853	2619312
I	2630454	2635171
I	2636241	2637359
I	2644338	2652751
I	2653734	2654713
I	2656770	2657050
I	2676060	2676734
I	2678089	2684962
I	2686794	2687452
I	2692096	2703554
I	2705543	2706276
I	2711226	2711486
I	2713884	2715071
I	2732347	2733008
I	2735104	2743127
I	2744391	2746762
I	2747670	2747879
I	2749302	2749925
I	2750920	2754418
I	2755695	2758436
I	2759351	2760424
I	2761331	2762312
I	2772509	2772716
I	2776578	2778773
I	2780924	2801073
I	2802784	2803733
I	2804773	2814288
I	2815430	2822045
I	2835358	2841300
I	2842530	2844719
I	2845563	2846250
I	2847444	2849317
I	2851350	2856129
I	2888803	2889052
I	2904066	2906453
I	2907325	2910544
I	2915279	2918776
I	2923892	2924431
I	2944201	2946873
I	2949802	2954246
I	2955582	2957057
I	2962124	2962654
I	2965795	2971334
I	2972213	2973906
I	2974719	2975122
I	2976281	2976504
I	2977363	2979280
I	2983377	2984127
I	2996113	2996321
I	3035285	3036170
I	3038022	3045720
I	3047536	3048639
I	3087527	3087797
I	3107554	3108010
I	3110681	3113799
I	3115418	3118073
I	3120043	3120852
I	3126766	3127046
I	3127892	3128239
I	3130973	3131250
I	3133077	3143871
I	3149809	3155371
I	3170110	3170606
I	3171572	3173707
I	3198081	3198318
I	3200142	3200852
I	3202078	3203227
I	3204658	3206955
I	3207853	3210142
I	3211438	3211688
I	3245749	3247371
I	3248190	3249259
I	3250469	3251016
I	3253120	3253320
I	3256625	3257435
I	3258528	3263342
I	3269606	3271212
I	3272516	3281915
I	3282927	3284642
I	3285916	3293919
I	3299628	3302233
I	3303983	3307946
I	3312692	3313372
I	3314302	3314982
I	3351414	3360741
I	3361640	3379184
I	3380474	3386672
I	3387666	3387952
I	3388751	3393355
I	3394667	3406074
I	3407201	3407568
I	3417481	3419688
I	3422216	3424239
I	3425783	3434199
I	3435064	3438941
I	3439745	3442754
I	3443690	3444429
I	3445247	3445916
I	3446921	3447918
I	3450611	3452724
I	3455289	3456878
I	3458528	3461093
I	3483988	3485150
I	3487156	3499862
I	3523630	3532653
I	3533785	3533984
I	3534846	3538825
I	3552294	3557872
I	3559500	3560117
I	3562619	3564874
I	3584589	3585330
I	3601492	3604287
I	3607905	3610665
I	3611634	3613242
I	3617631	3623682
I	3624835	3626063
I	3627827	3632988
I	3638976	3639178
I	3640592	3645879
I	3649362	3652598
I	3653982	3658166
I	3659148	3670077
I	3674985	3675399
I	3676889	3677380
I	3680550	3681018
I	3691214	3693928
I	3694636	3695377
I	3696299	3697250
I	3700426	3700888
I	3706224	3709385
I	3726402	3730942
I	3731831	3732202
I	3745706	3754677
I	3755585	3760351
I	3762650	3765887
I	3766824	3773740
I	3774726	3778986
I	3791671	3793643
I	3794694	3797052
I	3838017	3841441
I	3842392	3842623
I	3845794	3846148
I	3847336	3853184
I	3870929	3871358
I	3872238	3873327
I	3889174	3889544
I	3890406	3903616
I	3905198	3906406
I	3913531	3919200
I	3931339	3935814
I	3936613	3944186
I	3945025	3953032
I	3959585	3962397
I	3963057	3976886
I	3978223	3981253
I	3987755	3988947
I	3990144	3991076
I	3994708	3996269
I	3998598	3999069
I	4002337	4004546
I	4035376	4037112
I	4038557	4038843
I	4040987	4041259
I	4046044	4050871
I	4051896	4053578
I	4055421	4057253
I	4058523	4077465
I	4078505	4090369
I	4091624	4099879
I	4100770	4101034
I	4101937	4102214
I	4104764	4106151
I	4108221	4112837
I	4114198	4118105
I	4120373	4128142
I	4128893	4129402
I	4142476	4142682
I	4145343	4146836
I	4147837	4150214
I	4151168	4151869
I	4153400	4154735
I	4155737	4156258
I	4157344	4158368
I	4159331	4161300
I	4162363	4164653
I	4165690	4167302
I	4169377	4171560
I	4187217	4189801
I	4198444	4199908
I	4217190	4218563
I	4219776	4220022
I	4224698	4225139
I	4229554	4230912
I	4232566	4235399
I	4236961	4238959
I	4274508	4280060
I	4282406	4284512
I	4286694	4287988
I	4289009	4293055
I	4294929	4295128
I	4340805	4358528
I	4360924	4362250
I	4363485	4363891
I	4364968	4366794
I	4403090	4408059
I	4413854	4415319
I	4417461	4418391
I	4422757	4423206
I	4460124	4468413
I	4469274	4469879
I	4474973	4475334
I	4520067	4520302
I	4521519	4522099
I	4523701	4524966
I	4540341	4555145
I	4557089	4557359
I	4558506	4562065
I	4562936	4564579
I	4565744	4574702
I	4576354	4579090
I	4593432	4594355
I	4661142	4664313
I	4680842	4681727
I	4683025	4684673
I	4709079	4713124
I	4713979	4716771
I	4717697	4719995
I	4724188	4725228
I	4729052	4729897
I	4751789	4754106
I	4755338	4756174
I	4760103	4760354
I	4763453	4765092
I	4766173	4767493
I	4792608	4792874
I	4795284	4795971
I	4797919	4800080
I	4810275	4811532
I	4812721	4817379
I	4818449	4818678
I	4821679	4823277
I	4825179	4829607
I	4849946	4857219
I	4858992	4861081
I	4861932	4862808
I	4863754	4864744
I	4866456	4869131
I	4870469	4872731
I	4875897	4876239
I	4885218	4886809
I	4887814	4889012
I	4891927	4896022
I	4898426	4899887
I	4901917	4902778
I	4903607	4905345
I	4906671	4906929
I	4958770	4963825
I	4968408	4969845
I	4981334	4981853
I	4983015	4983488
I	4985297	4990489
I	5004415	5008954
I	5009947	5011167
I	5012147	5012629
I	5014333	5014920
I	5015839	5016314
I	5020076	5020330
I	5042255	5043161
I	5044309	5049032
I	5051434	5052315
I	5058917	5061224
I	5065611	5066751
I	5087943	5091530
I	5092373	5097351
I	5098740	5100827
I	5142443	5143573
I	5144789	5146269
I	5149361	5149968
I	5152508	5155956
I	5156851	5157172
I	5159069	5163456
I	5184640	5187578
I	5196029	5204274
I	5205097	5213693
I	5214821	5222410
I	5225730	5226712
I	5228366	5229563
I	5231004	5241010
I	5269700	5271904
I	5273105	5274042
I	5326831	5329083
I	5330306	5332110
I	5334154	5335434
I	5336577	5337470
I	5339393	5340157
I	5341210	5341868
I	5370442	5372186
I	5389134	5390330
I	5402273	5402756
I	5432217	5433065
I	5434797	5436859
I	5438327	5440897
I	5442845	5443708
I	5446633	5446833
I	5448180	5454273
I	5455393	5468558
I	5470002	5471757
I	5488633	5490332
I	5498886	5499323
I	5500838	5501683
I	5502833	5503691
I	5517444	5517761
I	5521789	5528836
I	5530821	5531218
I	5532073	5536730
I	5552625	5553361
I	5554705	5557339
I	5559384	5561190
I	5564366	5565940
I	5568624	5570542
I	5571921	5576167
I	5577236	5577458
I	5596064	5596861
I	5599474	5599702
I	5619277	5620456
I	5621363	5621814
I	5639259	5644531
I	5645334	5646183
I	5659813	5662990
I	5663864	5668597
I	5703063	5704644
I	5710165	5715468
I	5716404	5726187
I	5729780	5731578
I	5732673	5739229
I	5746461	5747745
I	5751561	5753518
I	5762824	5765282
I	5773666	5782177
I	5785221	5786509
I	5789094	5791777
I	5792603	5794758
I	5816447	5821703
I	5822693	5823632
I	5835301	5836007
I	5838109	5841627
I	5842975	5843926
I	5845247	5846477
I	5847688	5853169
I	5875006	5881070
I	5882074	5882357
I	5883904	5885000
I	5890487	5892383
I	5893709	5894334
I	5896978	5897594
I	5898526	5902743
I	5914872	5917740
I	5919016	5919434
I	5920251	5920666
I	5921674	5934557
I	5942178	5943639
I	5945921	5948142
I	5951790	5952110
I	5955577	5956671
I	5957555	5957789
I	5961180	5967001
I	5968989	5970778
I	5974690	5977596
I	5978486	5982664
I	6006424	6007224
I	6008517	6009286
I	6010674	6011254
I	6035679	6037683
I	6047419	6051941
I	6052957	6053156
I	6084047	6088318
I	6095145	6096252
I	6097131	6102776
I	6133481	6135464
I	6138119	6151781
I	6156011	6156532
I	6159459	6162400
I	6171481	6171721
I	6173028	6173409
I	6174898	6175344
I	6192820	6193050
I	6198888	6200214
I	6204231	6204976
I	6224206	6224488
I	6229249	6237059
I	6237898	6241256
I	6242248	6251944
I	6258935	6260449
I	6265005	6265211
I	6266422	6269883
I	6271080	6275267
I	6278671	6280633
I	6285020	6287564
I	6303185	6303774
I	6305491	6306239
I	6307511	6308235
I	6309812	6312301
I	6320021	6326629
I	6328106	6330898
I	6348637	6353656
I	6361889	6362111
I	6388263	6389158
I	6392792	6394957
I	6406218	6406469
I	6409662	6410705
I	6426564	6427663
I	6428753	6430657
I	6434624	6437728
I	6438551	6440127
I	6450444	6450805
I	6469173	6469919
I	6473094	6474031
I	6475043	6475749
I	6476748	6479859
I	6482714	6483253
I	6484422	6487104
I	6497366	6503875
I	6512752	6519493
I	6521314	6521637
I	6523883	6528647
I	6537718	6538374
I	6614530	6616121
I	6619245	6624055
I	6630199	6632940
I	6636564	6637464
I	6642213	6643379
I	6644183	6645565
I	6647489	6648853
I	6649884	6650094
I	6652249	6659090
I	6660159	6662720
I	6664225	6670151
I	6671416	6672551
I	6681397	6683220
I	6687516	6690140
I	6695032	6695231
I	6697916	6699465
I	6701079	6703078
I	6704685	6708943
I	6711462	6713032
I	6724400	6724884
I	6763185	6766152
I	6769044	6773984
I	6785021	6787292
I	6810389	6810599
I	6844350	6845052
I	6846218	6849226
I	6854981	6858430
I	6871358	6876806
I	6879029	6880703
I	6881684	6882095
I	6883463	6884842
I	6886206	6886699
I	6888779	6890798
I	6893206	6893445
I	6937602	6939965
I	6955331	6955858
I	6958806	6959540
I	6976496	6976791
I	6979619	6980344
I	6981321	6982464
I	6990056	6990403
I	6992925	6993149
I	6994062	6995605
I	6999558	7000134
I	7002909	7005622
I	7028252	7030036
I	7031460	7042213
I	7043039	7043911
I	7044831	7045154
I	7045606	7048248
I	7060349	7063454
I	7064747	7065205
I	7066031	7067358
I	7073504	7074791
I	7075776	7076858
I	7099659	7099871
I	7105542	7106218
I	7116466	7116888
I	7120679	7121190
I	7135161	7138144
I	7139642	7140069
I	7163091	7166309
I	7167357	7168929
I	7177981	7179337
I	7180346	7181359
I	7184250	7190474
I	7191836	7199694
I	7200913	7207291
I	7213457	7215436
I	7216640	7217793
I	7219842	7221096
I	7235417	7238400
I	7241286	7243046
I	7243999	7244304
I	7245234	7245908
I	7254292	7255021
I	7257256	7270663
I	7274337	7276820
I	7284636	7288026
I	7289492	7293226
I	7295955	7297545
I	7298569	7299103
I	7311620	7312050
I	7322874	7323113
I	7324443	7326508
I	7327377	7329183
I	7330737	7331156
I	7332754	7332996
I	7336807	7337409
I	7352675	7353536
I	7356470	7357938
I	7359424	7367541
I	7368383	7372208
I	7376769	7381842
I	7382943	7384121
I	7385240	7390162
I	7392039	7392261
I	7395165	7396032
I	7397089	7397775
I	7399048	7400450
I	7401547	7405496
I	7407800	7408053
I	7409264	7409934
I	7418040	7419313
I	7421181	7421538
I	7422610	7423844
I	7428850	7429815
I	7432491	7433514
I	7434320	7436043
I	7442398	7444127
I	7445351	7447449
I	7450369	7453372
I	7454363	7454849
I	7456301	7456720
I	7484692	7485651
I	7571522	7572674
I	7588191	7588686
I	7611184	7612068
I	7612950	7613198
I	7614874	7633503
I	7652511	7653701
I	7667321	7669176
I	7672380	7672804
I	7718930	7720209
I	7721231	7722403
I	7736548	7737030
I	7744742	7745328
I	7746294	7748462
I	7749289	7749701
I	7752665	7754519
I	7759151	7761622
I	7765416	7765766
I	7776525	7777198
I	7778281	7780034
I	7781203	7783676
I	7784677	7785404
I	7786211	7792896
I	7797103	7797558
I	7798685	7799319
I	7800573	7802633
I	7803805	7804920
I	7807163	7807685
I	7810281	7810959
I	7815543	7819095
I	7826663	7829387
I	7833006	7835364
I	7843854	7846073
I	7868254	7872650
I	7873841	7875244
I	7877390	7878204
I	7879950	7882144
I	7883468	7884029
I	7890862	7891532
I	7892654	7893478
I	7895308	7895578
I	7898227	7898762
I	7899769	7907919
I	7908851	7909169
I	7948020	7950319
I	7951334	7952656
I	7954729	7958369
I	7959310	7960466
I	7971464	7977010
I	7978708	7984300
I	7985398	7986090
I	7987210	7989047
I	7991389	7993908
I	7995464	8000490
I	8002767	8009041
I	8059112	8059623
I	8061076	8063109
I	8063940	8081168
I	8131783	8132034
I	8138767	8142467
I	8145060	8145879
I	8146688	8149610
I	8152168	8168633
I	8170765	8174104
I	8183144	8184314
I	8192750	8193514
I	8195329	8196905
I	8201469	8202341
I	8205265	8209617
I	8210469	8214262
I	8215216	8217546
I	8227438	8228444
I	8233219	8234418
I	8239146	8239383
I	8242164	8244955
I	8246842	8248465
I	8249399	8252955
I	8261812	8262226
I	8264305	8264578
I	8265550	8265771
I	8269911	8274092
I	8275407	8284590
I	8312975	8313508
I	8331044	8332282
I	8342650	8342862
I	8349400	8350062
I	8350929	8351441
I	8353419	8354089
I	8355166	8355371
I	8356566	8357430
I	8372722	8374125
I	8403380	8406398
I	8433207	8434022
I	8439314	8440183
I	8441026	8452766
I	8453625	8454717
I	8455654	8457595
I	8458846	8462484
I	8463500	8465663
I	8467590	8471581
I	8472519	8476033
I	8477233	8478084
I	8479344	8479618
I	8481266	8489969
I	8494570	8496126
I	8497081	8497441
I	8498474	8508293
I	8511807	8516573
I	8517549	8517905
I	8518703	8520910
I	8535956	8536659
I	8540204	8543629
I	8545958	8546759
I	8549994	8551047
I	8553833	8554271
I	8555161	8557805
I	8569479	8570185
I	8617143	8636796
I	8648998	8649985
I	8654984	8655253
I	8658046	8661958
I	8674246	8674449
I	8676368	8681316
I	8682322	8682559
I	8692656	8693094
I	8707036	8709415
I	8710614	8711784
I	8718266	8718561
I	8719490	8722746
I	8749751	8751271
I	8767044	8768335
I	8772424	8774248
I	8775296	8776165
I	8777578	8777937
I	8778794	8779130
I	8822359	8827183
I	8841282	8842828
I	8856356	8857072
I	8858632	8859855
I	8869899	8870939
I	8871924	8876233
I	8878090	8879016
I	8879894	8880137
I	8881093	8881410
I	8882961	8885638
I	8886996	8894135
I	8921039	8924048
I	8926902	8927861
I	8931966	8941123
I	8941944	8942736
I	8944549	8945290
I	8947321	8949660
I	8950445	8950980
I	8952628	8954185
I	8955056	8958926
I	8975610	8987602
I	8992637	8992909
I	8993885	8999887
I	9016368	9017593
I	9020501	9020721
I	9021793	9025946
I	9026902	9033711
I	9035866	9037392
I	9039277	9039718
I	9085201	9086466
I	9151858	9152655
I	9156074	9157030
I	9199249	9199582
I	9210934	9213208
I	9252098	9261438
I	9262804	9263181
I	9264204	9266275
I	9267376	9267860
I	9270003	9270264
I	9271886	9272849
I	9300595	9301818
I	9320472	9321748
I	9354885	9357481
I	9361796	9362242
I	9406710	9409777
I	9411953	9413426
I	9453288	9453789
I	9458361	9461212
I	9464057	9466127
I	9467380	9468755
I	9477911	9482486
I	9497726	9500159
I	9500956	9501815
I	9517307	9521541
I	9522627	9522835
I	9523648	9531305
I	9533276	9534198
I	9537615	9560126
I	9561461	9564627
I	9566359	9568524
I	9570535	9572731
I	9573669	9578322
I	9579839	9580273
I	9585440	9586848
I	9588815	9589495
I	9590561	9592163
I	9594504	9596954
I	9598182	9598586
I	9600527	9600752
I	9633307	9639123
I	9640055	9640469
I	9642442	9644093
I	9645144	9645343
I	9646547	9647528
I	9655126	9657450
I	9673903	9678606
I	9680573	9682786
I	9687531	9688037
I	9692773	9693836
I	9694692	9696731
I	9697647	9698404
I	9709861	9710481
I	9762962	9763783
I	9768343	9769141
I	9776402	9776921
I	9800721	9801216
I	9804313	9807457
I	9808902	9812303
I	9819799	9823901
I	9829578	9830897
I	9843511	9844619
I	9887913	9889258
I	9893462	9895056
I	9901590	9902138
I	9904027	9915388
I	9916342	9928974
I	9959283	9959819
I	9983622	9984278
I	9985016	9985875
I	9988336	10013208
I	10014232	10022811
I	10023714	10024620
I	10054510	10054738
I	10066665	10066869
I	10069903	10078291
I	10108301	10108594
I	10109428	10116537
I	10130548	10134444
I	10136112	10138780
I	10140254	10140481
I	10145338	10145573
I	10148214	10148933
I	10150443	10150841
I	10152774	10153367
I	10155018	10155850
I	10156728	10157454
I	10159211	10160314
I	10163618	10164070
I	10169017	10170273
I	10198484	10223140
I	10237364	10242271
I	10243552	10244523
I	10245404	10252975
I	10254012	10260087
I	10261287	10263555
I	10264461	10277967
I	10289873	10290264
I	10291184	10291720
I	10301923	10302332
I	10320430	10327883
I	10329599	10330229
I	10348478	10349172
I	10350550	10352686
I	10355015	10371307
I	10372457	10372753
I	10383155	10392718
I	10394893	10396538
I	10397353	10397649
I	10403923	10405155
I	10405979	10407910
I	10408892	10414005
I	10414999	10428714
I	10430106	10430973
I	10453731	10457800
I	10459788	10464049
I	10469026	10469257
I	10485526	10488664
I	10490053	10491356
I	10492652	10493160
I	10494864	10495804
I	10496619	10498917
I	10499977	10500577
I	10501571	10502857
I	10505259	10508768
I	10511106	10513230
I	10522195	10525836
I	10527741	10529595
I	10531621	10532297
I	10547244	10547646
I	10580582	10580828
I	10582549	10583117
I	10594072	10597771
I	10606057	10606799
I	10607785	10619489
I	10621595	10622346
I	10644663	10645921
I	10647003	10651425
I	10653701	10653903
I	10669749	10670095
I	10671526	10671879
I	10672767	10674817
I	10689795	10691811
I	10695971	10697306
I	10707349	10707548
I	10708366	10710372
I	10711311	10714577
I	10717272	10718428
I	10725489	10725868
I	10741041	10741796
I	10779906	10782428
I	10783893	10787486
I	10807720	10809393
I	10809918	10813797
I	10818390	10829715
I	10833535	10835869
I	10837011	10838085
I	10839082	10851276
I	10855584	10855800
I	10857216	10858384
I	10859612	10865539
I	10866597	10868616
I	10870116	10871666
I	10872711	10874601
I	10876320	10880969
I	10881795	10889124
I	10899312	10911843
I	10912861	10915312
I	10917337	10927297
I	10945832	10956923
I	10957795	10966004
I	10980294	10981516
I	10982338	10983410
I	10990531	10990849
I	10992650	10995661
I	11001187	11001431
I	11002653	11002930
I	11010433	11031279
I	11032236	11034207
I	11035618	11037509
I	11045297	11046161
I	11051153	11076658
I	11081583	11081783
I	11083639	11084006
I	11093947	11094149
I	11095821	11096152
I	11102937	11116037
I	11117067	11121645
I	11123841	11165389
I	11167552	11168646
I	11169763	11173832
I	11183708	11186783
I	11188220	11191788
I	11193819	11197307
I	11198240	11198967
I	11200336	11200955
I	11201828	11205742
I	11208183	11208749
I	11209965	11210727
I	11212933	11214625
I	11228085	11229076
I	11230066	11230526
I	11231372	11276213
I	11277484	11277691
I	11280658	11280977
I	11283980	11313529
I	11315208	11315870
I	11321417	11322935
I	11324877	11325873
I	11332529	11362778
I	11387599	11388068
I	11389195	11390616
I	11392056	11393512
I	11396299	11399657
I	11402691	11405068
I	11407786	11408330
I	11417113	11464045
I	11464893	11480334
I	11481425	11506891
I	11507872	11516739
I	11519477	11520375
I	11525041	11527392
I	11530146	11531975
I	11533322	11534770
I	11536213	11553030
I	11554526	11572022
I	11580564	11584092
I	11585445	11591189
I	11592192	11592892
I	11594135	11595429
I	11596410	11599006
I	11599935	11603838
I	11604684	11605191
I	11606475	11609448
I	11614244	11661346
I	11662459	11662893
I	11664859	11665074
I	11671482	11672089
I	11679131	11679346
I	11680303	11680520
I	11681277	11683048
I	11684736	11691539
I	11693635	11755141
I	11756631	11760575
I	11761744	11762009
I	11764777	11771793
I	11773223	11778084
I	11783118	11786155
I	11788156	11788396
I	11790077	11791171
I	11793891	11794489
I	11796236	11797929
I	11800007	11800555
I	11802040	11806346
I	11807885	11809933
I	11811051	11814444
I	11815658	11832579
I	11834048	11834784
I	11844813	11845509
I	11849562	11851340
I	11859731	11862003
I	11874097	11874945
I	11877245	11878386
I	11879788	11880918
I	11882405	11887127
I	11888059	11890935
I	11909555	11910600
I	11933309	11934344
I	11941357	11946648
I	11948221	11952733
I	11965757	11966109
I	11966947	11967384
I	11968246	11968984
I	11969838	11971253
I	11972201	11973830
I	11975094	11975572
I	11976887	11977998
I	11980724	11988576
I	11989393	11993254
I	11996003	11997135
I	11998795	12000250
I	12001216	12002451
I	12007367	12007954
I	12008863	12037937
I	12039895	12040098
I	12056032	12059097
I	12066719	12069187
I	12070117	12085753
I	12086550	12093983
I	12094679	12108611
I	12109587	12155830
I	12157233	12163586
I	12165788	12169845
I	12173024	12174175
I	12175795	12176250
I	12177894	12178312
I	12185005	12186010
I	12187117	12188560
I	12189707	12191594
I	12192503	12205789
I	12214143	12468160
I	12469078	12478933
I	12480104	12485231
I	12486959	12487771
I	12488648	12489382
I	12490593	12491493
I	12494843	12507498
I	12510390	12510873
I	12513508	12518454
I	12519266	12522530
I	12523450	12524667
I	12530255	12531900
I	12534636	12538994
I	12539938	12546766
I	12551142	12551840
I	12552905	12554838
I	12555871	12563080
I	12576865	12599749
I	12600948	12616695
I	12617963	12647766
I	12655793	12665130
I	12675338	12676531
I	12677798	12712860
I	12713855	12727314
I	12730460	12731229
I	12747189	12747421
I	12748275	12756383
I	12757318	12765700
I	12766519	12769481
I	12771591	12771877
I	12783474	12787855
I	12829996	12831055
I	12831888	12832157
I	12833166	12833372
I	12835296	12843230
I	12844194	12844677
I	12845804	12846650
I	12848234	12848535
I	12850808	12854299
I	12855347	12855979
I	12857406	12871984
I	12873279	12874968
I	12876071	12877272
I	12907820	12910639
I	12911483	12913300
I	12914306	12914518
I	12916595	12917633
I	12924874	12925305
I	12926255	12928492
I	12929425	12957643
I	12958874	12959531
I	12960881	12961226
I	12983052	12983790
I	12984566	12989559
I	12992828	12995059
I	13004949	13011115
I	13015265	13015578
I	13020286	13021334
I	13051089	13053922
I	13055370	13085177
I	13086856	13087059
I	13101400	13146369
I	13147348	13154002
I	13154844	13159974
I	13163018	13163603
I	13170292	13174372
I	13174576	13181030
I	13183327	13222602
I	13223534	13225786
I	13226631	13278936
I	13298766	13309221
I	13310312	13319639
I	13321925	13322545
I	13324268	13324712
I	13325634	13331146
I	13331994	13332905
I	13374013	13380460
I	13381305	13383874
I	13395022	13395282
I	13397286	13400061
I	13400937	13411587
I	13412166	13412455
I	13414023	13417919
I	13419067	13420136
I	13421517	13422245
I	13423580	13425832
I	13453546	13455099
I	13456289	13458025
I	13484085	13485340
I	13487011	13487780
I	13500365	13501194
I	13508722	13510760
I	13522323	13523300
I	13529153	13532288
I	13534998	13536137
I	13560870	13565229
I	13593423	13598304
I	13634581	13640811
I	13641666	13646306
I	13651269	13652063
I	13660489	13660836
I	13661660	13662588
I	13675258	13684190
I	13693083	13693892
I	13695091	13701885
I	13706283	13706582
I	13708268	13725874
I	13726821	13734238
I	13738794	13748488
I	13749353	13750295
I	13767836	13770421
I	13773470	13780660
I	13781857	13782452
I	13783296	13788911
I	13793959	13796706
I	13797959	13802273
I	13817524	13817728
I	13819854	13823122
I	13830060	13830375
I	13841067	13841677
I	13842365	13854516
I	13866535	13866884
I	13888346	13942263
I	13954366	13994922
I	13995733	14013777
I	14015437	14018937
I	14020193	14021015
I	14021847	14023326
I	14025583	14026076
I	14026968	14067023
I	14071005	14071671
I	14073132	14078609
I	14079824	14093925
I	14095086	14096410
I	14127505	14128908
I	14129871	14142223
I	14144028	14162982
I	14164950	14169084
I	14169989	14170213
I	14171060	14172743
I	14173804	14177867
I	14181201	14198998
I	14200441	14241686
I	14243272	14257413
I	14259095	14260748
I	14262086	14271452
I	14272582	14275458
I	14278170	14315365
I	14316456	14320967
I	14322186	14344696
I	14346618	14346923
I	14347759	14348016
I	14355004	14355509
I	14367741	14374632
I	14375630	14379574
I	14380364	14383475
I	14384559	14385161
I	14386050	14389094
I	14391449	14401635
I	14402759	14403304
I	14428131	14428841
I	14434230	14435866
I	14437113	14455368
I	14457125	14462167
I	14463018	14464198
I	14497589	14498059
I	14501574	14501985
I	14521067	14522904
I	14525960	14527108
I	14539208	14540058
I	14541364	14544790
I	14547666	14551654
I	14555895	14556432
I	14573988	14574603
I	14615655	14617119
I	14620364	14620588
I	14622753	14625914
I	14628017	14628280
I	14629727	14631188
I	14632226	14632466
I	14659971	14661087
I	14675863	14682574
I	14683787	14685177
I	14688873	14694406
I	14695280	14699468
I	14715689	14716344
I	14722872	14726531
I	14727673	14728215
I	14729667	14733898
I	14750306	14751953
I	14764938	14765270
I	14768521	14769065
I	14771027	14771288
I	14800628	14801852
I	14803195	14806069
I	14807743	14811477
I	14824479	14839105
I	14842055	14842748
I	14845694	14849507
I	14850310	14850509
I	14851630	14855030
I	14856157	14864119
I	14866342	14866722
I	14869344	14870088
I	14871058	14875310
I	14881687	14896429
I	14905314	14906465
I	14907432	14908304
I	14909240	14915839
I	14917452	14917911
I	14919482	14920778
I	14954161	14954395
I	14955218	14958320
I	14958973	14960619
I	14961461	14962673
I	14964181	14964913
I	14969812	14972437
I	14977648	14988879
I	14989843	15006106
I	15007063	15009684
I	15010898	15011118
I	15041991	15042195
I	15053852	15056341
I	15057707	15058300
I	15060252	15072433
II	1	502
II	6375	11830
II	13057	18043
II	22930	24688
II	32831	37201
II	38731	39811
II	53272	55001
II	56895	57769
II	59651	60290
II	62707	64046
II	70002	70954
II	72392	76001
II	76804	79380
II	81190	81628
II	82869	83117
II	83921	87737
II	101257	102239
II	103261	108103
II	108870	116257
II	117519	118605
II	120187	120544
II	123366	124651
II	126890	129232
II	131114	142636
II	145210	146393
II	153855	154182
II	167224	168031
II	174575	175616
II	177583	180478
II	181419	181854
II	183117	211616
II	255848	256058
II	257002	262398
II	264885	265184
II	270113	271510
II	273095	275686
II	279911	280535
II	283385	283653
II	290981	307607
II	308523	316163
II	317253	317950
II	319004	319409
II	320566	321841
II	322968	323897
II	327082	333999
II	334909	341673
II	348196	351126
II	353983	356924
II	361426	370393
II	372398	374285
II	375518	385860
II	392540	400393
II	401257	408118
II	409064	409420
II	415362	440003
II	441312	449443
II	450261	458450
II	459539	463378
II	464518	464794
II	466085	467315
II	477972	481045
II	490173	492235
II	495911	496538
II	497381	503613
II	505437	515024
II	515938	545633
II	546556	546789
II	547717	554647
II	557348	568550
II	569568	579608
II	581736	591692
II	594975	598059
II	606214	606689
II	607962	620940
II	626032	634822
II	636146	699167
II	700280	701091
II	713090	718498
II	723859	724571
II	725536	725896
II	726883	728035
II	730055	747953
II	748789	752077
II	752882	755038
II	756531	757168
II	759812	760074
II	762297	763220
II	764088	765462
II	766622	768578
II	769742	848837
II	849688	874374
II	875201	977383
II	978294	1083979
II	1089219	1100718
II	1102574	1133135
II	1133953	1135369
II	1140806	1142539
II	1145780	1152626
II	1153434	1155744
II	1157138	1158761
II	1160736	1161876
II	1164006	1183010
II	1184813	1185360
II	1189835	1190225
II	1191284	1191686
II	1201054	1202072
II	1222017	1227508
II	1228337	1230470
II	1233967	1238274
II	1239615	1241523
II	1242548	1244716
II	1246911	1247268
II	1250420	1297532
II	1299776	1302401
II	1321893	1322512
II	1325037	1326652
II	1327580	1338880
II	1340048	1341833
II	1343548	1358966
II	1360468	1361539
II	1364495	1365693
II	1366407	1385434
II	1389127	1401965
II	1409281	1411409
II	1419771	1423995
II	1425435	1425634
II	1433006	1433220
II	1437762	1475135
II	1477180	1499561
II	1504048	1506872
II	1508355	1512017
II	1512824	1520130
II	1521011	1526038
II	1526950	1527828
II	1530290	1531905
II	1532780	1533535
II	1535100	1968732
II	1969589	2057608
II	2058934	2117807
II	2119697	2192157
II	2192990	2195549
II	2199227	2199660
II	2200560	2203530
II	2206929	2207431
II	2208427	2217514
II	2218578	2223495
II	2224501	2227238
II	2240415	2241619
II	2245098	2327746
II	2328684	2340058
II	2342096	2347844
II	2348706	2430268
II	2431153	2432116
II	2435233	2435772
II	2440451	2441170
II	2443414	2448049
II	2449682	2449990
II	2452656	2496511
II	2497522	2503090
II	2504262	2564760
II	2570415	2572630
II	2573457	2579639
II	2580922	2636827
II	2638788	2691617
II	2693530	2727179
II	2728475	2748693
II	2750078	2750643
II	2753050	2788170
II	2794592	2798921
II	2801378	2802025
II	2806654	2808785
II	2810223	2812444
II	2813298	2814152
II	2815531	2821683
II	2823473	2830972
II	2834611	2851673
II	2853915	2860493
II	2862251	2871915
II	2874532	2881664
II	2882650	2883109
II	2892910	2893271
II	2894285	2895051
II	2903310	2903928
II	2906658	2906857
II	2910475	2910711
II	2920331	2935539
II	2936823	2937407
II	2938890	2960149
II	2961281	2968596
II	2979656	2982317
II	2985453	2986364
II	2987433	2991191
II	2993238	2995338
II	2998556	3024230
II	3025092	3025579
II	3028149	3028547
II	3029466	3030077
II	3031044	3031531
II	3032468	3057018
II	3058040	3058839
II	3060925	3062003
II	3082236	3082947
II	3083851	3084548
II	3087082	3119694
II	3120953	3244292
II	3245198	3313678
II	3317063	3436154
II	3436528	3482132
II	3489933	3493039
II	3494063	3502496
II	3506813	3508114
II	3510831	3521885
II	3523694	3530539
II	3540263	3540737
II	3547278	3547872
II	3549639	3553315
II	3554902	3555717
II	3556715	3558158
II	3559739	3661426
II	3663588	3682018
II	3683277	3717240
II	3718137	3807929
II	3809056	3813020
II	3815634	3822220
II	3823823	3897190
II	3898123	3921524
II	3922438	3924506
II	3925588	3925979
II	3931988	3933765
II	3935552	3947711
II	3961395	3961785
II	3963577	3969126
II	3970936	3971280
II	3972310	3995473
II	3998034	4001742
II	4003611	4008733
II	4009677	4009934
II	4010733	4018715
II	4021036	4021817
II	4023013	4028845
II	4029755	4043465
II	4045187	4048060
II	4049896	4064897
II	4066564	4087201
II	4089468	4097627
II	4098677	4099507
II	4100302	4103451
II	4104623	4107646
II	4108495	4113684
II	4114827	4116478
II	4117642	4119120
II	4119907	4164097
II	4164978	4179384
II	4180998	4184321
II	4185311	4193113
II	4194123	4209854
II	4210666	4213652
II	4215657	4237763
II	4245657	4245931
II	4247184	4263700
II	4265566	4282022
II	4295094	4297249
II	4305715	4306632
II	4309167	4312771
II	4316638	4319929
II	4320994	4321389
II	4351261	4365326
II	4366211	4370807
II	4372158	4373131
II	4379846	4382129
II	4383022	4383484
II	4384793	4388254
II	4389453	4393051
II	4394089	4399634
II	4400721	4406518
II	4407373	4410937
II	4412398	4417614
II	4418513	4419043
II	4431256	4431983
II	4433725	4435047
II	4435951	4436713
II	4439096	4442536
II	4444363	4460375
II	4470780	4488433
II	4489409	4492793
II	4500601	4501365
II	4510486	4511044
II	4512520	4528864
II	4530187	4532081
II	4533093	4537151
II	4538995	4539276
II	4541172	4545446
II	4547220	4548765
II	4549781	4552348
II	4554043	4554355
II	4556197	4561778
II	4562703	4566118
II	4568123	4570064
II	4571137	4571413
II	4572307	4577988
II	4579460	4586786
II	4589158	4590191
II	4608154	4638403
II	4641190	4646472
II	4647392	4647797
II	4648900	4652613
II	4653548	4653976
II	4654983	4655995
II	4659339	4660523
II	4661432	4664827
II	4665641	4667030
II	4668282	4671782
II	4672802	4673944
II	4674458	4676148
II	4678375	4685423
II	4686440	4686880
II	4688116	4693063
II	4701434	4701808
II	4713879	4714989
II	4718695	4721787
II	4736010	4739566
II	4745438	4748969
II	4749994	4757176
II	4760425	4763784
II	4765597	4767002
II	4769911	4771759
II	4773685	4776787
II	4778747	4781586
II	4782630	4788600
II	4799633	4800600
II	4805929	4806569
II	4808047	4811579
II	4812514	4815706
II	4816763	4817538
II	4818346	4820510
II	4821617	4826178
II	4832176	4838716
II	4841069	4849941
II	4858143	4858387
II	4860065	4871111
II	4872197	4875491
II	4879376	4880750
II	4882872	4884482
II	4892312	4894240
II	4895492	4899208
II	4915671	4921452
II	4922282	4928303
II	4929609	4934912
II	4939903	4940241
II	4964880	4966104
II	4971074	4971600
II	4973628	4977303
II	4979499	4981225
II	4986562	4988030
II	4989914	4990136
II	5004523	5011051
II	5012396	5013288
II	5050905	5052176
II	5059366	5060197
II	5067225	5079221
II	5094894	5095104
II	5097122	5098310
II	5099177	5102516
II	5106525	5106947
II	5111107	5117087
II	5117984	5119949
II	5122517	5123342
II	5124173	5127751
II	5128694	5129050
II	5129921	5135459
II	5136478	5137785
II	5138801	5142252
II	5143279	5149234
II	5150116	5150379
II	5151985	5161130
II	5162159	5164959
II	5168400	5169591
II	5172562	5176704
II	5193616	5200555
II	5208413	5210165
II	5212384	5214185
II	5219301	5220717
II	5229623	5230357
II	5233655	5235834
II	5239965	5241742
II	5242622	5246638
II	5247810	5249249
II	5253650	5255770
II	5258517	5258982
II	5259832	5260071
II	5261279	5261772
II	5268273	5269590
II	5271193	5271821
II	5278494	5281049
II	5285756	5286914
II	5289225	5289959
II	5294302	5295536
II	5314822	5317234
II	5349359	5349558
II	5379019	5379780
II	5385757	5385986
II	5406562	5416524
II	5418544	5420056
II	5431646	5432227
II	5434334	5434809
II	5435897	5436136
II	5436967	5441018
II	5442899	5449500
II	5450623	5451366
II	5453146	5457767
II	5482160	5482394
II	5484027	5485763
II	5487442	5492854
II	5493796	5496537
II	5497346	5499394
II	5513517	5514284
II	5516175	5523404
II	5524284	5530745
II	5531817	5536140
II	5537842	5544344
II	5545277	5547734
II	5548397	5550409
II	5551528	5552264
II	5556504	5556827
II	5558302	5559836
II	5561070	5563158
II	5564904	5566726
II	5567753	5569874
II	5571247	5571876
II	5573463	5574571
II	5578108	5579636
II	5580605	5581325
II	5582365	5585093
II	5586194	5588785
II	5601032	5602968
II	5613893	5614244
II	5626843	5627049
II	5638381	5641356
II	5661115	5661933
II	5700558	5701048
II	5722854	5723244
II	5726589	5726932
II	5729191	5729824
II	5730672	5739040
II	5740129	5744338
II	5745179	5746538
II	5747374	5761207
II	5762591	5765311
II	5768636	5772422
II	5773398	5777735
II	5783781	5786987
II	5789221	5790520
II	5792902	5801124
II	5802103	5803001
II	5804115	5807935
II	5809058	5817793
II	5818618	5818884
II	5840813	5841381
II	5849861	5851080
II	5855227	5855460
II	5856452	5858009
II	5926474	5927461
II	5946511	5948825
II	5948894	5949824
II	5952276	5957907
II	5959132	5959799
II	5960646	5961221
II	5962353	5963104
II	5965622	5978778
II	5980637	5981807
II	5985998	5987227
II	5988194	5988693
II	5989711	5990980
II	5993960	5994267
II	5995136	5996859
II	5997832	6002381
II	6004495	6004745
II	6005631	6017834
II	6018781	6024168
II	6028553	6028969
II	6030094	6030926
II	6032991	6034044
[truncated: 10,518 more rows]
