# Supplementary material for: Region-specific H3K9me3 gain in aged somatic tissues in Caenorhabditis elegans
Source: PLoS Genet. 2021 Sep 10;17(9):e1009432. doi: 10.1371/journal.pgen.1009432 (PMC8457455; doi:10.1371/journal.pgen.1009432)
Supplement: S3 Table — (XLSX) [file pgen.1009432.s014.xlsx]

## Sheet: Table S3
Table S3. H3K27me3 peak regions.
Chromosome	Start	End
I	1	1975
I	11832	12391
I	44523	45644
I	55406	68152
I	114931	132437
I	133472	155065
I	155741	157522
I	159324	166080
I	167012	169943
I	173548	178684
I	185287	188665
I	209370	212545
I	213553	215270
I	216087	217460
I	219165	236727
I	238014	268979
I	272179	272747
I	273743	278163
I	278979	279400
I	281526	285337
I	292869	293325
I	294894	295757
I	297693	297973
I	338441	341853
I	359093	362188
I	413701	414631
I	415488	425688
I	426539	431794
I	437804	439586
I	440913	441523
I	463708	487542
I	490929	498878
I	500967	509198
I	520306	533825
I	558480	559829
I	562364	598180
I	599042	605724
I	606609	615974
I	618540	621118
I	639054	648933
I	664136	671973
I	672875	676805
I	677657	681623
I	682539	691546
I	722315	723390
I	726618	728910
I	729738	818082
I	818821	850909
I	885994	888452
I	907044	923267
I	924295	949977
I	950825	952990
I	954177	954606
I	955622	964397
I	965642	969167
I	973807	988372
I	989433	1011242
I	1013733	1017387
I	1018279	1018670
I	1078019	1082272
I	1085635	1094544
I	1096514	1100248
I	1102291	1135947
I	1215955	1219044
I	1252306	1253197
I	1254434	1271326
I	1272609	1279746
I	1280737	1290600
I	1291675	1292824
I	1293710	1294049
I	1329696	1331549
I	1332709	1335256
I	1336233	1336445
I	1337376	1338142
I	1371552	1372066
I	1426101	1428023
I	1428926	1429255
I	1430460	1431235
I	1449281	1456097
I	1457512	1459075
I	1460064	1469216
I	1470118	1473196
I	1474478	1479850
I	1482671	1482960
I	1534641	1535906
I	1557475	1557689
I	1561867	1562437
I	1595028	1600296
I	1634255	1635282
I	1635629	1641554
I	1651814	1652031
I	1652853	1661056
I	1663189	1669745
I	1682909	1683320
I	1723556	1724575
I	1796909	1798687
I	1799534	1815191
I	1817051	1820864
I	1827365	1830793
I	1850949	1862052
I	1885137	1885393
I	1886899	1894798
I	1939359	1939562
I	1946382	1947364
I	1948174	1948698
I	1974437	1976426
I	1980336	1980569
I	2016524	2017378
I	2051067	2051875
I	2056382	2060879
I	2086492	2096098
I	2130784	2132664
I	2146670	2154179
I	2154535	2155118
I	2177159	2178194
I	2179477	2180249
I	2212234	2214160
I	2215521	2247847
I	2252334	2255793
I	2258652	2260091
I	2261055	2264803
I	2265751	2267909
I	2269193	2270319
I	2273189	2273766
I	2276332	2277239
I	2278234	2279133
I	2322969	2333059
I	2338391	2339253
I	2340189	2365694
I	2367026	2373076
I	2410548	2417501
I	2422396	2432090
I	2437658	2468013
I	2506563	2507888
I	2509917	2513146
I	2516832	2520611
I	2521549	2523551
I	2524364	2528484
I	2529261	2540699
I	2541643	2577653
I	2578706	2579124
I	2589057	2595664
I	2596736	2603654
I	2613027	2614267
I	2616336	2619670
I	2637984	2638474
I	2644305	2653107
I	2653734	2655059
I	2655981	2657016
I	2673548	2674823
I	2675971	2685055
I	2686162	2687343
I	2691465	2703600
I	2705177	2705912
I	2707233	2708239
I	2713947	2714157
I	2738532	2741662
I	2744536	2745103
I	2745839	2747887
I	2749240	2759887
I	2777268	2778785
I	2780740	2802023
I	2802874	2809490
I	2810349	2814320
I	2815512	2821984
I	2834258	2841317
I	2842123	2849835
I	2850857	2855144
I	2908638	2909949
I	2948483	2949170
I	2965384	2979829
I	3038358	3045763
I	3047175	3050366
I	3087541	3087814
I	3110662	3113842
I	3115502	3117537
I	3119644	3120646
I	3126462	3128254
I	3129023	3129885
I	3130945	3142175
I	3143004	3143205
I	3150753	3156273
I	3171554	3172544
I	3198091	3198338
I	3200124	3210097
I	3250441	3251039
I	3256341	3263234
I	3270106	3271219
I	3272506	3293838
I	3299328	3302172
I	3306936	3307989
I	3310837	3311843
I	3312712	3313331
I	3314280	3314943
I	3316481	3316698
I	3335596	3336634
I	3351163	3379270
I	3380181	3407775
I	3417015	3431859
I	3439918	3442133
I	3485110	3499888
I	3523774	3524818
I	3525756	3537320
I	3552327	3557429
I	3602009	3602639
I	3608113	3612560
I	3617624	3630637
I	3639181	3644091
I	3648218	3660200
I	3664136	3666226
I	3675026	3675901
I	3676829	3679019
I	3680578	3680929
I	3690908	3694716
I	3700541	3701890
I	3706599	3706995
I	3708325	3709434
I	3726527	3731024
I	3743529	3754714
I	3755609	3760880
I	3762774	3778845
I	3835088	3835727
I	3836961	3840557
I	3845176	3853242
I	3870892	3871179
I	3871675	3873385
I	3888879	3903513
I	3904418	3908139
I	3911458	3919196
I	3931840	3934669
I	3936693	3943169
I	3945028	3945379
I	3947114	3950872
I	3957697	3982425
I	3987742	3989098
I	3989999	3990987
I	3997475	4001179
I	4033468	4128188
I	4143354	4154755
I	4155706	4158359
I	4158772	4161356
I	4162367	4167234
I	4168145	4171595
I	4189152	4189573
I	4195918	4196570
I	4198031	4201812
I	4216711	4220405
I	4220664	4221637
I	4223017	4223435
I	4224616	4225099
I	4228583	4230867
I	4232066	4238520
I	4274068	4295152
I	4359736	4362541
I	4362813	4366796
I	4402702	4416197
I	4417024	4418570
I	4420585	4423110
I	4424098	4425182
I	4460399	4470514
I	4473717	4475393
I	4476444	4477207
I	4479121	4479940
I	4518342	4525576
I	4540325	4555142
I	4564124	4578957
I	4593356	4595751
I	4660972	4665020
I	4680405	4685072
I	4707046	4707732
I	4707834	4720159
I	4724172	4726083
I	4730609	4730956
I	4732400	4733753
I	4752139	4753202
I	4763436	4765089
I	4792531	4803340
I	4810327	4829721
I	4841930	4842793
I	4851059	4882992
I	4884292	4889461
I	4890353	4895863
I	4896694	4898485
I	4898814	4910931
I	4959739	4962400
I	4968021	4973334
I	4984498	4991761
I	5004728	5023165
I	5041882	5049026
I	5050036	5052343
I	5054266	5054975
I	5065609	5066665
I	5076695	5078072
I	5089010	5089673
I	5090917	5100869
I	5142487	5156914
I	5186605	5189446
I	5195132	5206766
I	5207952	5243623
I	5269105	5270779
I	5295686	5297086
I	5299769	5299998
I	5326364	5327590
I	5329408	5341684
I	5355109	5355803
I	5368480	5372269
I	5389032	5391161
I	5400014	5401348
I	5432215	5452681
I	5455260	5471844
I	5487843	5496499
I	5498953	5499312
I	5517467	5518971
I	5522489	5527235
I	5530800	5538869
I	5539105	5540685
I	5544001	5544262
I	5552651	5553409
I	5554751	5557862
I	5562874	5564938
I	5568600	5570433
I	5571853	5575329
I	5584945	5585391
I	5599122	5602484
I	5604791	5605023
I	5619685	5620041
I	5620053	5620339
I	5639578	5646106
I	5659536	5669449
I	5708508	5709098
I	5709721	5741364
I	5746465	5753502
I	5762865	5768979
I	5773401	5787458
I	5788766	5793120
I	5815873	5822167
I	5835196	5854857
I	5874928	5884371
I	5885431	5886379
I	5896729	5901872
I	5918486	5934786
I	5939539	5976262
I	5977076	5980487
I	5983808	5984492
I	6003734	6005320
I	6006306	6007497
I	6035691	6035969
I	6046510	6052679
I	6083287	6089410
I	6095211	6102848
I	6128036	6131872
I	6132780	6136007
I	6137237	6151784
I	6155311	6156801
I	6158203	6163062
I	6171333	6171715
I	6172415	6176951
I	6192891	6193122
I	6193956	6197453
I	6198550	6200272
I	6201122	6204992
I	6221768	6224391
I	6228113	6252321
I	6258920	6259737
I	6261310	6277322
I	6278435	6281426
I	6285210	6285888
I	6298394	6314572
I	6320666	6331283
I	6332220	6335552
I	6350876	6352794
I	6360889	6363467
I	6369202	6371993
I	6391608	6397667
I	6398162	6407055
I	6415610	6417114
I	6426447	6440228
I	6455185	6455691
I	6476989	6479952
I	6481930	6487196
I	6497329	6506239
I	6506789	6508689
I	6509588	6509910
I	6510732	6529019
I	6533846	6539604
I	6612820	6624728
I	6627224	6633657
I	6634661	6638062
I	6639680	6677124
I	6678197	6713014
I	6715652	6716789
I	6726185	6726390
I	6763233	6766591
I	6767445	6774022
I	6785046	6787424
I	6806861	6807692
I	6808639	6809252
I	6810255	6810869
I	6811984	6813210
I	6844324	6849319
I	6856404	6859581
I	6863008	6866302
I	6867827	6868768
I	6870286	6876832
I	6879008	6880011
I	6881762	6882109
I	6883014	6887055
I	6888138	6893674
I	6894642	6897936
I	6918916	6922189
I	6937642	6940693
I	6961036	6961646
I	6971409	6973372
I	6976031	6983660
I	6985440	6986936
I	6987856	6988145
I	6992961	6998687
I	6999509	7001461
I	7002881	7004153
I	7004962	7006245
I	7029149	7052997
I	7060030	7067471
I	7071519	7078160
I	7101286	7107584
I	7108672	7112011
I	7113706	7114595
I	7116365	7116873
I	7117747	7121538
I	7130929	7131128
I	7132474	7140057
I	7162027	7168894
I	7170776	7171465
I	7172769	7173511
I	7177640	7182003
I	7184427	7208415
I	7209625	7209857
I	7213197	7213645
I	7214493	7217814
I	7218688	7221100
I	7223330	7224058
I	7235907	7238317
I	7239104	7244610
I	7255774	7273204
I	7273588	7278984
I	7284401	7287962
I	7289463	7298984
I	7310819	7311988
I	7322388	7344126
I	7351092	7406767
I	7407646	7411016
I	7413882	7415509
I	7416145	7420151
I	7421117	7427889
I	7428780	7429852
I	7430768	7436020
I	7436961	7456377
I	7480841	7483331
I	7484921	7485714
I	7504476	7508542
I	7509475	7513349
I	7514696	7515121
I	7528996	7531290
I	7532106	7534814
I	7555484	7558735
I	7609098	7633440
I	7652892	7655786
I	7665661	7673551
I	7713566	7721566
I	7739821	7740765
I	7742334	7743286
I	7743838	7756080
I	7756921	7766288
I	7776534	7777152
I	7778279	7780186
I	7780941	7783628
I	7784790	7811302
I	7812145	7812952
I	7815501	7819699
I	7827369	7835410
I	7843826	7845794
I	7863978	7864657
I	7868339	7869729
I	7872943	7879017
I	7879687	7906765
I	7947963	7953421
I	7954712	7961479
I	7972545	8009068
I	8058992	8082767
I	8131640	8132142
I	8136499	8137495
I	8138407	8177416
I	8178263	8178515
I	8179624	8213294
I	8224803	8225757
I	8226906	8230324
I	8231430	8232376
I	8237877	8239347
I	8240542	8252986
I	8256784	8282023
I	8284015	8284587
I	8311188	8311783
I	8312622	8313084
I	8331767	8332188
I	8343024	8343872
I	8345786	8346422
I	8349535	8349975
I	8350950	8351363
I	8353217	8357774
I	8372011	8376124
I	8402729	8406464
I	8438958	8490248
I	8496972	8508549
I	8511715	8517158
I	8518780	8520619
I	8535538	8549393
I	8569414	8570240
I	8580258	8580947
I	8617134	8635978
I	8652744	8661458
I	8673586	8673842
I	8675699	8683526
I	8686325	8687179
I	8706339	8712027
I	8713238	8723935
I	8724742	8726056
I	8750235	8750859
I	8766911	8779143
I	8789386	8789653
I	8799227	8800107
I	8822203	8826627
I	8840325	8844728
I	8856016	8863113
I	8869869	8875969
I	8878104	8891020
I	8891567	8892715
I	8893935	8896667
I	8897743	8901763
I	8919387	8951051
I	8952609	8961389
I	8974278	9000570
I	9015421	9040686
I	9044556	9045321
I	9045948	9046288
I	9047156	9047368
I	9056409	9057432
I	9058425	9059326
I	9081120	9082374
I	9085237	9087238
I	9124898	9127107
I	9147841	9148317
I	9150963	9152795
I	9153743	9157327
I	9178124	9179708
I	9198961	9199573
I	9204469	9204727
I	9205607	9207190
I	9208251	9216931
I	9218453	9221716
I	9250272	9266499
I	9267314	9271958
I	9287526	9288156
I	9300409	9304600
I	9317745	9319612
I	9320512	9326912
I	9335925	9336321
I	9345129	9346998
I	9348227	9350933
I	9355220	9362441
I	9386988	9387307
I	9406465	9414014
I	9452540	9453818
I	9454966	9455841
I	9457466	9470124
I	9475741	9486066
I	9497823	9500141
I	9517193	9531942
I	9533213	9536382
I	9537670	9539047
I	9539789	9568654
I	9570382	9578786
I	9582007	9583056
I	9588013	9598646
I	9599460	9602403
I	9604771	9605096
I	9632998	9644831
I	9646825	9649393
I	9654662	9659206
I	9672786	9678902
I	9680531	9682525
I	9685079	9688013
I	9691622	9697197
I	9698371	9698943
I	9704461	9705661
I	9708611	9710697
I	9759260	9761637
I	9762937	9769466
I	9775892	9777723
I	9798928	9811222
I	9812034	9823867
I	9826783	9834166
I	9836322	9837613
I	9846066	9846796
I	9875616	9878462
I	9884844	9885083
I	9886031	9895054
I	9901706	9902837
I	9903967	9929060
I	9958993	9959382
I	9984322	9984737
I	9985667	10025611
I	10065423	10078707
I	10107471	10117912
I	10130511	10144635
I	10145238	10153975
I	10154870	10155863
I	10156449	10159802
I	10163961	10169493
I	10198023	10221115
I	10237121	10262707
I	10266249	10277119
I	10287779	10288950
I	10289855	10291556
I	10301336	10302973
I	10310036	10312939
I	10313717	10317960
I	10319763	10328328
I	10350084	10354100
I	10355049	10372897
I	10383172	10388725
I	10389277	10392894
I	10394217	10397762
I	10404457	10408491
I	10415184	10417810
I	10418577	10430893
I	10453704	10463701
I	10485533	10498902
I	10499739	10504995
I	10506145	10514287
I	10515142	10516867
I	10522490	10533753
I	10547174	10549058
I	10550554	10550841
I	10579387	10580946
I	10581822	10585239
I	10592131	10592552
I	10593400	10598088
I	10607868	10622369
I	10642983	10651127
I	10667850	10668811
I	10669671	10670064
I	10671601	10674786
I	10688251	10688575
I	10689380	10693416
I	10695935	10698533
I	10706411	10713131
I	10725096	10727293
I	10741001	10744181
I	10745064	10745411
I	10778504	10782204
I	10783440	10788337
I	10807787	10815498
I	10819971	10830515
I	10835253	10865610
I	10866483	10869336
I	10870446	10872813
I	10876316	10880110
I	10882415	10883815
I	10895727	10926794
I	10945884	10956913
I	10957831	10965452
I	10980292	10985119
I	10990084	10996253
I	10998415	10998773
I	11000363	11005136
I	11006577	11031024
I	11032383	11033270
I	11052634	11075576
I	11102940	11104796
I	11105648	11109216
I	11111569	11121632
I	11122487	11134941
I	11135550	11163371
I	11170001	11173077
I	11183552	11186534
I	11189055	11192965
I	11194044	11197234
I	11198560	11198929
I	11201540	11203628
I	11212822	11214716
I	11228045	11232528
I	11233432	11274797
I	11282977	11313284
I	11333652	11363544
I	11417884	11480327
I	11481446	11496576
I	11498406	11504947
I	11505778	11516650
I	11530125	11531990
I	11533334	11534756
I	11536174	11553358
I	11554232	11572059
I	11580221	11584125
I	11586063	11599009
I	11599871	11600620
I	11616397	11662947
I	11681647	11683111
I	11687200	11691535
I	11694702	11748002
I	11749578	11750066
I	11752263	11754260
I	11765619	11771237
I	11796639	11797808
I	11800104	11800400
I	11801652	11803937
I	11804190	11806373
I	11807879	11834897
I	11837138	11837824
I	11849521	11851327
I	11880778	11880999
I	11882381	11885803
I	11886810	11890972
I	11932830	11933688
I	11940104	11951973
I	11967524	11975609
I	11976589	11979435
I	11979933	11992890
I	11998837	12000156
I	12001630	12002058
I	12009931	12037960
I	12056022	12058662
I	12066762	12077685
I	12078975	12110330
I	12111253	12170907
I	12172851	12174385
I	12175289	12176333
I	12177911	12178507
I	12179452	12180273
I	12188331	12188538
I	12192241	12205741
I	12215663	12424445
I	12426955	12479063
I	12480065	12483429
I	12497976	12507539
I	12515649	12516262
I	12519744	12522044
I	12538127	12538777
I	12539896	12546639
I	12554909	12564017
I	12577635	12646855
I	12655788	12664701
I	12675431	12676322
I	12680439	12727375
I	12750224	12770486
I	12771589	12772548
I	12783310	12787326
I	12835144	12844750
I	12845684	12849749
I	12850704	12852429
I	12858999	12875587
I	12908249	12914922
I	12927170	12957727
I	12984553	12990145
I	12991580	12995112
I	13005979	13006339
I	13024088	13025207
I	13028695	13029239
I	13047910	13089903
I	13090815	13094914
I	13096262	13097823
I	13098889	13099550
I	13100744	13154592
I	13163018	13163228
I	13176125	13176869
I	13183404	13225804
I	13226705	13277946
I	13298632	13309485
I	13310675	13319708
I	13321920	13323662
I	13324553	13330814
I	13331960	13332615
I	13373922	13383876
I	13395189	13396236
I	13397339	13410760
I	13414014	13417929
I	13419067	13421599
I	13423987	13425745
I	13453320	13455105
I	13456300	13458013
I	13504474	13505000
I	13506697	13510722
I	13522921	13523249
I	13528479	13532318
I	13561822	13565202
I	13594932	13597392
I	13634615	13638107
I	13638895	13639411
I	13641645	13642807
I	13661440	13662607
I	13674827	13685609
I	13692164	13693836
I	13694825	13734253
I	13739491	13748425
I	13843143	13853727
I	13888127	13942504
I	13954492	13959465
I	13962985	13964833
I	13969461	13973831
I	13975025	14027776
I	14029393	14064823
I	14075706	14077658
I	14083029	14093938
I	14095243	14096425
I	14127504	14128558
I	14129903	14162209
I	14168602	14169422
I	14182871	14258061
I	14258749	14259860
I	14262482	14262834
I	14265061	14270899
I	14271962	14275570
I	14277402	14284394
I	14285248	14344678
I	14367987	14390530
I	14391487	14401202
I	14434283	14438969
I	14439779	14462099
I	14463083	14463686
I	14525812	14528157
I	14547592	14551615
I	14616003	14616484
I	14619922	14620588
I	14629261	14632982
I	14676361	14685425
I	14686373	14687821
I	14689865	14693143
I	14694198	14699438
I	14722878	14723077
I	14723677	14727477
I	14729077	14736345
I	14749261	14754537
I	14766562	14767099
I	14768042	14770042
I	14800223	14806095
I	14807822	14809087
I	14824499	14839440
I	14851651	14854280
I	14855541	14866834
I	14869374	14875358
I	14885096	14894071
I	14905182	14924890
I	14955203	14966307
I	14967593	14967802
I	14968746	14972398
I	14973350	14976205
I	14977005	14988873
I	14989849	15005439
I	15031956	15033553
I	15054711	15056797
I	15060232	15072433
II	1	489
II	6297	18354
II	22665	24166
II	33440	39865
II	62693	64068
II	72432	87469
II	102084	114685
II	123403	144354
II	145330	146349
II	171566	211935
II	257006	264514
II	274911	275603
II	291983	307753
II	308500	321804
II	323412	341702
II	348335	352709
II	353525	385549
II	393576	406633
II	416932	455800
II	478592	480310
II	491173	491780
II	494313	494534
II	497450	499085
II	500237	503628
II	506294	521383
II	522640	554703
II	558662	561096
II	563163	577644
II	582189	591651
II	604226	606820
II	607650	614507
II	626056	649273
II	650617	700051
II	733195	755626
II	756688	757137
II	762455	763093
II	764130	846736
II	849071	873196
II	878801	882657
II	883503	900633
II	901460	1027729
II	1028762	1063237
II	1064047	1084019
II	1088145	1091088
II	1093095	1101000
II	1102091	1120974
II	1153602	1155680
II	1157185	1157858
II	1161790	1162207
II	1163310	1185758
II	1187220	1187426
II	1233954	1235189
II	1238746	1239195
II	1240359	1242202
II	1243437	1244714
II	1248645	1297530
II	1327881	1328398
II	1329485	1329876
II	1332379	1335838
II	1336342	1340590
II	1343616	1345030
II	1347397	1351001
II	1356000	1356463
II	1357516	1361232
II	1363098	1368373
II	1369881	1375900
II	1377075	1385485
II	1386608	1401625
II	1421523	1423994
II	1439497	1475033
II	1476074	1478532
II	1479354	1490170
II	1509949	1511586
II	1512836	1661091
II	1664834	1819497
II	1820482	2053289
II	2059849	2117784
II	2119342	2176368
II	2178063	2180811
II	2183342	2185651
II	2208130	2213610
II	2220738	2222707
II	2254707	2326139
II	2326929	2329896
II	2330846	2337920
II	2344037	2402232
II	2403498	2412770
II	2413572	2427942
II	2428769	2430237
II	2431229	2433603
II	2480001	2501964
II	2514568	2563760
II	2578237	2637842
II	2639413	2727309
II	2728290	2748715
II	2753089	2787077
II	2807148	2809022
II	2810100	2812033
II	2815527	2829111
II	2834633	2855857
II	2856706	2859971
II	2862431	2873043
II	2873954	2877770
II	2923335	2923755
II	2926618	2937711
II	2938866	2960320
II	2961268	2966997
II	2967880	2968079
II	2980576	2982338
II	2993360	2994209
II	2999707	3000186
II	3002573	3024051
II	3025165	3031621
II	3032551	3053534
II	3060888	3061949
II	3087349	3108836
II	3111766	3118513
II	3124519	3128457
II	3129911	3209041
II	3211392	3264969
II	3265735	3265941
II	3270799	3302187
II	3306309	3308793
II	3310055	3310824
II	3311366	3313680
II	3317193	3373491
II	3374963	3481679
II	3490300	3494238
II	3495969	3496240
II	3500237	3502389
II	3510906	3518295
II	3519718	3521304
II	3524088	3530557
II	3551162	3552373
II	3556080	3567286
II	3568082	3661409
II	3663599	3681988
II	3684777	3717161
II	3719733	3806375
II	3809082	3810069
II	3816194	3910851
II	3912005	3922278
II	3932011	3933462
II	3936802	3947720
II	3948577	3948901
II	3972881	4002487
II	4003324	4005595
II	4006399	4008804
II	4010202	4042125
II	4044774	4047749
II	4050763	4087232
II	4091418	4178425
II	4179242	4179450
II	4181057	4193087
II	4194091	4202338
II	4203971	4214781
II	4215614	4230646
II	4232249	4237602
II	4246221	4282050
II	4306576	4307537
II	4309142	4321921
II	4352554	4371509
II	4379867	4383687
II	4385160	4393355
II	4394197	4399687
II	4400669	4419137
II	4433800	4434395
II	4435967	4437105
II	4438830	4440013
II	4441357	4457635
II	4471699	4490800
II	4496884	4497602
II	4509497	4511111
II	4511949	4551770
II	4553712	4555366
II	4556386	4571382
II	4572112	4578181
II	4579136	4587141
II	4589449	4590368
II	4608199	4608409
II	4610079	4611063
II	4612345	4635570
II	4637250	4637667
II	4641142	4655992
II	4659319	4672314
II	4674394	4693069
II	4730675	4731121
II	4732181	4733331
II	4734136	4739715
II	4745396	4763351
II	4770549	4791031
II	4804775	4805026
II	4806336	4806606
II	4807609	4827980
II	4832764	4851367
II	4859642	4881294
II	4882884	4887584
II	4892120	4899591
II	4914724	4921123
II	4922337	4923065
II	4923895	4928350
II	4929477	4935185
II	4961740	4962069
II	4964233	4966059
II	4969717	4980347
II	4980624	4983148
II	4989592	4990193
II	5003769	5014962
II	5041453	5043285
II	5044955	5045302
II	5057837	5061412
II	5067647	5078783
II	5093696	5096101
II	5097074	5103273
II	5105555	5106299
II	5110027	5141251
II	5144398	5177955
II	5185289	5186172
II	5193550	5200499
II	5211669	5214131
II	5228641	5230619
II	5233362	5251254
II	5253553	5263110
II	5263876	5265370
II	5266025	5275457
II	5277072	5277291
II	5278471	5280305
II	5281314	5281523
II	5284595	5287665
II	5289120	5291671
II	5293045	5299162
II	5299965	5300173
II	5303949	5304307
II	5344547	5345816
II	5354065	5356363
II	5384882	5386481
II	5406577	5419774
II	5431585	5433288
II	5434131	5459148
II	5481521	5499052
II	5512634	5513535
II	5513667	5543087
II	5544614	5552604
II	5553670	5554403
II	5555505	5564044
II	5564889	5571685
II	5575790	5587507
II	5600027	5603633
II	5604607	5605541
II	5606812	5616487
II	5635537	5639662
II	5699273	5701205
II	5722834	5723242
II	5725409	5780705
II	5783090	5785187
II	5785276	5786906
II	5787757	5805262
II	5806257	5819583
II	5840242	5844275
II	5845200	5845501
II	5848673	5858820
II	5860103	5863501
II	5876993	5879479
II	5893527	5895904
II	5897542	5897756
II	5905160	5906731
II	5925613	5929108
II	5943962	5947648
II	5948648	6023260
II	6028471	6043298
II	6051289	6053709
II	6061998	6092036
II	6100603	6120734
II	6127700	6175426
II	6185251	6195567
II	6199158	6234254
II	6237829	6239232
II	6254514	6261245
II	6264012	6268490
II	6283203	6289540
II	6290759	6317726
II	6321455	6323273
II	6326555	6328961
II	6333039	6333452
II	6341820	6342764
II	6356453	6357124
II	6358657	6359330
II	6361830	6368845
II	6376786	6377602
II	6379168	6381373
II	6385691	6402959
II	6404524	6404862
II	6405686	6407531
II	6408645	6409431
II	6414471	6446066
II	6454281	6485682
II	6492882	6517568
II	6521177	6521595
II	6523075	6523759
II	6526324	6535718
II	6563791	6564840
II	6565646	6583768
II	6611953	6612726
II	6617827	6618045
II	6619045	6619756
II	6625315	6660639
II	6661977	6682338
II	6694218	6700161
II	6700916	6701559
II	6702759	6706977
II	6708245	6734404
II	6745056	6761878
II	6763147	6763489
II	6764357	6766558
II	6768600	6776086
II	6778373	6781618
II	6788968	6794159
II	6795142	6798812
II	6801020	6815868
II	6816711	6819359
II	6849425	6850547
II	6860635	6878179
II	6881349	6882465
II	6904481	6905275
II	6910670	6911598
II	6913924	6923357
II	6924636	6925333
II	6974776	6975423
II	6978010	6994168
II	6994987	6996117
II	6999954	7001713
II	7003635	7009451
II	7033084	7043191
II	7045516	7046208
II	7062083	7064921
II	7065965	7068005
II	7077488	7077731
II	7079273	7088599
II	7089459	7097735
II	7108284	7111395
II	7114509	7120482
II	7124766	7130149
II	7135240	7138688
II	7143714	7145826
II	7161487	7162637
II	7164008	7164923
II	7166938	7191826
II	7197970	7210129
II	7211036	7222314
II	7223775	7224552
II	7224564	7236839
II	7239764	7242277
II	7243774	7249632
II	7258902	7264232
II	7266252	7267878
II	7268800	7269442
II	7270335	7272175
II	7273610	7274021
II	7274830	7278338
II	7279704	7280057
II	7290493	7301466
II	7315210	7336631
II	7342757	7343253
II	7344062	7348432
II	7357683	7362275
II	7364793	7372472
II	7378682	7379509
II	7383360	7390226
II	7398476	7399501
II	7400181	7419966
II	7421215	7449077
II	7450269	7456485
II	7457724	7471813
II	7481687	7494589
II	7498194	7527827
II	7531090	7536774
II	7543209	7552739
II	7557609	7596934
II	7609389	7610231
II	7640980	7644620
II	7645798	7646408
II	7646896	7647921
II	7648778	7651374
II	7652295	7657788
II	7676880	7679045
II	7685721	7690922
II	7691202	7694109
II	7709502	7711401
II	7711969	7756603
II	7759259	7766900
II	7767857	7773662
II	7785274	7800382
II	7803072	7804856
II	7820527	7839022
II	7839856	7840889
II	7843679	7844135
II	7881094	7886720
II	7905292	7913324
II	7913769	7916322
II	7917408	7917607
II	7918344	7918968
II	7921625	7928189
II	7932047	7932329
II	7932486	7933612
II	7933900	7938880
II	7941536	7941910
II	7947799	8002964
II	8007010	8008212
II	8009027	8009336
II	8010070	8011284
II	8050049	8061342
II	8073241	8073458
II	8075983	8077077
II	8087653	8091313
II	8092641	8094458
II	8095254	8101384
II	8106085	8106651
II	8107415	8111673
II	8148336	8157865
II	8169319	8181459
II	8188517	8206670
II	8208166	8208375
II	8209268	8213355
II	8229838	8241250
II	8242116	8248286
II	8251621	8260434
II	8264090	8264667
II	8265597	8268436
II	8269447	8272921
II	8286657	8322744
II	8330852	8341735
II	8342869	8350755
II	8351127	8354574
II	8355394	8389184
II	8390072	8391465
II	8392779	8412423
II	8414646	8423549
II	8429744	8439912
II	8440131	8441693
II	8445839	8455859
II	8459852	8460451
II	8471539	8477923
II	8489179	8490293
II	8494740	8495188
II	8497553	8501766
II	8503454	8504125
II	8508052	8513049
II	8521495	8522981
II	8530037	8530296
II	8531984	8555997
II	8556860	8557795
II	8568087	8568972
II	8588496	8595098
II	8608666	8619238
II	8622958	8624219
II	8625255	8629370
II	8630175	8635660
II	8644584	8645324
II	8686455	8696077
II	8705059	8705742
II	8707198	8713337
II	8726182	8737775
II	8749366	8751486
II	8752420	8753284
II	8754355	8754831
II	8755849	8756722
II	8762583	8766102
II	8766918	8768851
II	8783309	8783782
II	8791113	8794130
II	8795453	8795761
II	8797369	8806507
II	8813341	8845363
II	8849859	8862958
II	8863521	8865151
II	8866642	8877605
II	8909637	8914210
II	8924782	8925983
II	8941037	8942646
II	8942750	8943550
II	8945578	8946690
II	8948943	8956609
II	8959097	8960915
II	8974353	8989466
II	9000761	9006223
II	9016433	9016944
II	9017799	9018133
II	9020307	9022317
II	9023690	9031195
II	9031444	9034057
II	9065055	9066491
II	9069897	9070128
II	9079554	9090747
II	9101495	9105431
II	9133357	9157327
II	9158150	9160509
II	9161490	9163971
II	9182825	9184963
II	9185552	9197365
II	9199747	9200156
II	9202002	9204255
II	9205081	9206560
II	9207770	9212831
II	9225800	9230889
II	9232022	9237563
II	9251061	9258762
II	9259549	9270349
II	9289619	9291356
II	9292318	9293743
II	9305614	9310295
II	9311312	9317431
II	9342312	9349343
II	9370445	9376105
II	9377372	9379280
II	9379694	9382905
II	9383951	9414174
II	9422830	9480627
II	9501060	9556815
II	9561913	9564807
II	9566898	9569883
II	9570105	9577836
II	9579891	9581076
II	9581982	9583744
II	9607672	9615694
II	9627127	9633094
II	9633964	9639241
II	9651428	9654637
II	9656348	9667555
II	9677858	9678702
II	9687542	9700934
II	9706887	9712613
II	9720724	9728853
II	9729902	9731394
II	9732885	9737734
II	9752732	9763125
II	9764457	9768039
II	9770906	9774284
II	9775255	9782086
II	9783860	9784809
II	9789180	9789880
II	9790528	9800067
II	9800980	9802597
II	9803648	9881964
II	9895652	9921116
II	9932006	9933738
II	9938552	9938754
II	9947397	9962232
II	9976153	9982930
II	9984933	9985132
II	9992522	9992756
II	9993576	9997620
II	10001891	10010598
II	10013053	10019461
II	10021368	10028038
II	10035301	10040495
II	10045857	10064465
II	10065282	10067022
II	10069234	10070223
II	10071050	10094462
II	10095264	10096296
II	10103814	10156917
II	10180420	10196834
II	10201835	10202180
II	10203199	10220170
II	10230231	10230450
II	10231329	10235815
II	10268639	10300604
II	10305217	10339346
II	10351186	10359013
II	10360140	10367474
II	10373724	10377514
II	10378601	10379899
II	10399860	10415532
II	10420097	10442187
II	10443346	10444470
II	10455720	10496611
II	10506285	10516168
II	10517517	10523952
II	10525790	10526503
II	10563945	10571480
II	10572258	10573879
II	10596112	10596539
II	10597140	10604229
II	10615608	10615885
II	10616704	10625775
II	10628242	10631153
II	10631710	10652417
II	10663501	10689826
II	10694503	10711499
II	10714902	10745164
II	10746126	10752631
II	10753477	10754655
II	10755548	10780327
II	10799424	10801990
II	10804424	10812896
II	10832538	10833824
II	10878846	10880440
II	10881731	10884247
II	10885109	10917634
II	10919952	10924455
II	10930950	10942979
II	10951151	10967277
II	10968759	10989949
II	10998979	10999962
II	11002008	11005953
II	11009422	11011164
II	11012099	11021179
II	11028732	11038347
II	11052680	11067686
II	11068600	11069811
II	11070808	11072942
II	11073781	11094354
II	11133445	11135043
II	11136012	11154693
II	11157535	11165566
II	11177857	11180318
II	11185995	11231794
II	11242422	11288571
II	11294857	11297000
II	11311931	11331782
II	11332137	11342801
II	11352723	11411830
II	11412658	11417489
II	11419114	11424328
II	11425215	11439635
II	11441559	11442414
II	11446286	11447640
II	11448766	11450233
II	11456736	11457835
II	11459171	11459447
II	11476686	11484582
II	11485725	11489195
II	11500829	11506952
II	11508286	11519121
II	11527861	11528467
II	11529997	11530527
II	11535648	11536099
II	11550412	11566265
II	11566830	11570831
II	11571745	11572868
II	11589170	11591382
II	11602607	11603215
II	11609214	11609614
II	11639416	11646333
II	11655007	11660191
II	11680146	11687439
II	11714952	11718952
II	11721560	11722150
II	11738153	11738358
II	11739239	11741386
II	11751697	11757976
II	11762153	11772732
II	11783329	11796787
II	11798813	11811834
II	11814877	11821576
II	11824856	11825439
II	11828303	11829614
II	11831157	11835872
II	11836623	11860478
II	11860967	11863078
II	11882321	11907592
II	11919547	11952138
II	11953091	11953357
II	11954736	11955562
II	11956760	11960296
II	11971666	11972676
II	11998980	12001951
II	12002995	12003317
II	12008166	12016731
II	12020014	12020258
II	12022114	12022490
II	12060442	12062626
II	12065097	12071548
II	12108478	12114898
II	12119928	12123902
II	12129712	12132632
II	12133580	12133979
II	12136424	12137413
II	12140254	12140833
II	12145231	12145876
II	12148044	12149304
II	12150863	12160995
II	12171239	12173770
II	12175147	12176284
II	12239552	12250628
II	12285605	12286572
II	12301561	12302441
II	12303444	12339129
II	12355167	12358146
II	12360377	12369196
II	12370614	12377210
II	12378969	12398474
II	12399398	12422715
II	12423723	12424862
II	12425506	12427220
II	12428280	12459444
II	12461963	12519842
II	12520666	12581160
II	12605187	12661462
II	12661990	12662382
II	12666160	12668321
II	12739929	12740682
II	12741485	12741886
II	12743066	12760276
II	12761205	12766366
II	12774983	12776382
II	12778063	12778794
II	12780122	12783657
II	12811257	12853822
II	12854929	12866419
II	12880893	12914693
II	12919823	12944269
II	12945939	12953504
II	12957635	12971260
II	12972089	12974606
II	12976326	12993685
II	12996967	12997836
II	12999845	13000833
II	13002575	13003272
II	13004182	13005179
II	13007152	13009753
II	13031520	13035118
II	13038894	13042927
II	13044373	13044769
II	13045732	13051625
II	13052936	13053235
II	13055201	13055833
II	13056381	13062475
II	13063990	13064585
II	13065698	13067890
II	13068799	13070595
II	13073180	13075296
II	13076741	13083675
II	13092651	13097461
II	13107553	13109003
II	13122983	13153245
II	13167271	13171524
II	13172461	13184608
II	13211427	13212151
II	13217440	13235532
II	13238332	13279720
II	13298641	13299689
II	13300556	13303352
II	13307838	13309029
II	13340893	13356966
II	13358176	13358523
II	13359914	13366223
II	13441466	13442000
II	13472151	13474620
II	13479355	13485908
II	13497588	13498967
II	13499774	13528772
II	13583920	13584173
II	13585797	13595896
II	13598610	13608824
II	13610088	13611329
II	13611894	13613125
II	13614945	13636766
II	13644258	13650588
II	13651902	13658132
II	13658584	13664235
II	13665608	13667744
II	13703645	13703996
II	13705241	13705997
II	13706909	13707764
II	13708830	13722691
II	13751509	13755394
II	13762071	13762944
II	13763927	13782780
II	13783802	13793447
II	13794812	13798562
II	13803095	13803956
II	13805407	13808082
II	13808895	13813455
II	13817576	13828886
II	13833126	13833630
II	13841581	13842624
II	13850312	13850740
II	13852327	13853286
II	13900436	13901017
II	13903145	13907987
II	13913266	13949312
II	13951352	13951702
II	13956759	13960044
II	13961011	13969203
II	13976937	13989949
II	13990970	14016518
II	14019240	14022091
II	14022904	14028361
II	14029198	14032647
II	14055099	14059374
II	14089873	14123601
II	14144440	14150153
II	14160710	14161030
II	14166225	14167079
II	14168254	14188171
II	14189463	14216567
II	14258085	14259008
II	14264207	14266063
II	14267492	14267966
II	14269594	14271559
II	14272607	14275869
II	14278339	14280843
II	14283552	14295628
II	14297280	14302664
II	14303715	14304012
II	14305259	14307776
II	14322345	14339789
II	14369231	14371881
II	14374209	14383197
II	14408829	14410381
II	14416589	14434133
II	14440050	14440301
II	14448100	14470874
II	14480607	14484903
II	14493843	14495892
II	14497789	14511637
II	14512732	14524948
II	14536229	14551037
II	14564533	14568164
II	14570507	14570882
II	14571773	14572864
II	14576019	14597951
II	14606899	14608021
II	14610668	14635937
II	14636517	14641101
II	14642520	14643019
II	14645279	14645662
II	14647486	14725763
II	14728280	14728933
II	14731433	14732192
II	14734255	14746135
II	14763099	14764795
II	14765695	14767542
II	14779974	14780308
II	14783537	14794947
II	14801606	14804012
II	14805248	14810107
II	14826047	14828786
II	14830213	14836969
II	14837848	14850295
II	14851340	14856893
II	14877837	14879691
II	14882161	14921656
II	14922553	14951727
II	14954506	14957338
II	14958090	14962106
II	14976733	14980237
II	14982646	15004330
II	15010889	15023895
II	15049470	15050749
II	15052357	15053919
II	15058286	15058782
II	15061513	15062218
II	15077389	15080692
II	15081561	15089339
II	15116551	15119307
II	15124396	15164290
II	15166376	15166651
II	15168693	15169031
II	15170814	15173142
II	15174295	15188866
II	15191984	15192619
II	15247555	15250362
II	15250874	15256709
II	15274480	15276185
II	15277499	15279420
III	1	4972
III	9333	11893
III	12771	14949
III	17667	19826
III	21355	21661
III	24571	26793
III	28841	29858
III	30933	33050
III	33855	67368
III	96673	103551
III	107220	110478
III	111310	131110
III	134953	183717
III	204277	218742
III	230062	231497
III	232420	234403
III	294033	298590
III	299708	301570
III	302563	303151
III	324203	324882
III	360287	360878
III	361706	363416
III	364426	379785
III	380872	404581
III	405261	406949
III	424400	427979
III	429113	432133
III	440443	463275
III	483179	490836
III	503194	535023
III	536445	537122
III	545791	556457
III	556707	557638
III	588432	590857
III	600027	601555
III	602763	609740
III	610770	613890
III	614539	617295
III	624689	628837
III	630283	630992
III	655570	672051
III	673963	696148
III	696754	707323
III	708478	724222
III	724465	743821
III	744819	772426
III	786783	788055
III	789624	790209
III	805465	806104
III	807766	828131
III	836912	841079
III	841970	843673
III	866889	876793
III	912561	943017
III	943885	944096
III	945150	948235
III	954333	959651
III	960445	981495
III	990926	992094
III	993835	995890
III	996493	1000314
III	1002289	1004057
III	1004961	1012140
III	1014068	1025763
III	1051105	1053067
III	1054131	1054486
III	1088125	1090727
III	1098277	1113330
III	1114455	1115644
III	1117829	1118281
III	1119226	1124953
III	1126370	1127144
III	1128326	1128691
III	1129547	1130153
III	1131608	1131872
III	1133184	1133518
III	1136643	1137749
III	1140092	1141625
III	1145636	1150420
III	1152731	1155654
III	1157042	1161538
III	1162381	1180658
III	1182332	1183563
III	1184733	1185522
III	1212866	1215140
III	1236157	1238497
III	1239364	1241976
III	1250348	1267197
III	1268097	1270286
III	1271292	1279761
III	1280777	1281223
III	1287593	1304355
III	1306954	1307453
III	1308972	1327607
III	1329930	1398636
III	1399709	1405654
III	1433322	1434284
III	1436925	1440110
III	1444391	1466774
III	1480671	1481227
III	1482384	1483063
III	1579675	1579920
III	1630944	1632211
III	1633249	1634442
III	1636871	1657399
III	1659578	1659832
III	1662217	1662984
III	1663832	1666213
III	1667827	1669019
III	1670967	1671878
III	1683243	1696135
III	1697801	1702399
III	1704058	1704276
III	1706457	1737282
III	1740071	1747751
III	1751446	1762614
III	1763510	1772183
III	1780536	1784935
III	1848986	1850348
III	1855398	1856402
III	1881444	1891972
III	1894309	1895958
III	1897959	1898160
III	1963400	1965140
III	1966038	1983973
III	1988632	1996632
III	1997637	2004098
III	2005653	2006151
III	2006914	2013788
III	2014704	2015606
III	2016775	2026428
III	2027604	2028223
III	2030049	2031776
III	2033055	2034246
III	2035132	2043950
III	2044872	2049640
III	2050511	2074455
III	2077511	2089328
III	2111930	2112765
III	2114812	2115300
III	2117611	2122383
III	2208508	2210515
III	2211874	2219536
III	2220492	2224800
III	2225668	2263955
III	2264796	2266034
III	2266999	2268783
III	2273379	2276857
III	2283859	2286550
III	2287653	2289584
III	2292557	2293936
III	2306244	2307058
III	2307894	2310606
III	2362485	2374335
III	2403698	2404023
III	2422471	2425750
III	2429105	2438863
III	2439924	2450520
III	2453475	2460934
III	2462243	2471655
III	2496762	2502598
III	2505336	2510478
III	2548365	2548590
III	2549576	2553928
III	2554880	2566970
III	2628509	2629143
III	2630087	2645706
III	2646993	2648417
III	2650162	2650414
III	2651268	2651932
III	2660577	2661071
III	2665550	2676542
III	2677978	2678496
III	2679542	2680610
III	2681895	2682645
III	2708380	2714559
III	2714816	2715676
III	2735568	2739145
III	2740136	2741906
III	2743061	2758315
III	2759223	2760023
III	2761305	2762918
III	2793447	2795827
III	2797633	2804331
III	2838498	2858095
III	2864626	2865343
III	2866349	2867191
III	2868019	2868666
III	2870390	2870969
III	2872025	2872426
III	2882350	2884391
III	2886190	2904435
III	2905488	2906944
III	2908992	2911767
III	2912827	2943461
III	2967198	2977543
III	2980056	2980938
III	2989228	2990583
III	2990886	2993184
III	3041751	3048994
III	3050201	3058095
III	3059019	3060319
III	3107202	3108840
III	3109939	3111443
III	3133749	3149921
III	3150775	3151873
III	3154008	3160512
III	3161497	3162267
III	3164219	3170518
III	3186629	3202047
III	3203046	3208899
III	3209676	3210353
III	3214769	3215390
III	3216661	3217685
III	3220411	3221024
III	3221890	3222619
III	3222863	3238827
III	3251197	3265116
III	3273596	3277479
III	3303065	3303610
III	3332262	3337066
III	3341213	3341933
III	3346690	3347043
III	3356233	3356942
III	3358236	3358464
III	3365413	3366632
III	3372134	3372446
III	3374496	3389018
III	3429003	3430100
III	3431203	3432260
III	3433235	3433673
III	3436299	3448139
III	3450572	3452120
III	3455466	3455981
III	3477438	3481153
III	3482184	3487373
III	3488398	3492391
III	3541816	3568806
III	3569654	3583749
III	3584642	3586600
III	3587371	3593337
III	3594280	3595362
III	3599921	3600204
III	3644540	3647987
III	3664817	3666001
III	3680593	3686373
III	3687255	3691894
III	3692780	3695165
III	3739282	3771289
III	3802625	3806572
III	3807432	3807926
III	3808834	3811710
III	3821042	3821310
III	3826466	3829170
III	3832845	3834444
III	3835402	3840260
III	3859415	3860469
III	3892415	3901210
III	3922461	3941585
III	3942403	3947594
III	3949053	3950088
III	3962018	3964092
III	3985643	3998801
III	4026595	4026999
III	4027946	4028322
III	4042465	4049772
III	4058382	4064855
III	4065519	4082662
III	4089378	4093262
III	4099256	4101362
III	4102231	4121738
III	4122120	4150858
[truncated: 3,872 more rows]
