# Supplementary material for: Region-specific H3K9me3 gain in aged somatic tissues in Caenorhabditis elegans
Source: PLoS Genet. 2021 Sep 10;17(9):e1009432. doi: 10.1371/journal.pgen.1009432 (PMC8457455; doi:10.1371/journal.pgen.1009432)
Supplement: S4 Table — (XLSX) [file pgen.1009432.s015.xlsx]

## Sheet: Table S4
Table S4. Differential H3K9me3 peak regions.
Chromosome	start	end	logFC	logCPM	LR	PValue	FDR
V	19641801	19642074	1.71148	2.76225	49.2335	2.27234e-12	2.74881e-08
II	14406564	14407772	1.18413	4.7513	47.941	4.39247e-12	2.74881e-08
I	6475043	6475749	1.17819	3.94245	46.8488	7.66806e-12	3.19911e-08
IV	1597382	1597666	1.64589	2.86597	46.1478	1.09658e-11	3.43119e-08
III	13341017	13342430	1.06591	4.71827	44.9604	2.01058e-11	5.0329e-08
IV	1078867	1080826	1.20424	5.00465	43.5456	4.14201e-11	8.64024e-08
II	3083851	3084548	1.28797	4.19572	43.1796	4.9939e-11	8.92909e-08
II	12003251	12004323	0.93808	4.85622	36.849	1.27643e-09	1.99697e-06
III	12882780	12887398	0.806968	6.46594	36.3727	1.62973e-09	2.26641e-06
II	6491918	6493489	0.840148	4.98705	35.4919	2.56118e-09	2.99003e-06
X	10568565	10568991	1.20467	3.55822	35.4418	2.62786e-09	2.99003e-06
I	1032029	1032277	1.665	2.86861	34.5955	4.05848e-09	4.23299e-06
X	3452582	3455785	0.819031	6.11584	33.3089	7.86215e-09	7.11662e-06
I	861594	861800	1.39243	2.58675	33.2848	7.96043e-09	7.11662e-06
V	1379897	1380396	1.11717	3.81735	32.7859	1.02889e-08	8.58503e-06
X	11038820	11039759	1.20789	4.12899	32.6459	1.10572e-08	8.64953e-06
IV	7796196	7800114	0.792784	6.21723	32.4092	1.24894e-08	9.19511e-06
II	3082236	3082947	1.16296	4.15412	32.1588	1.42073e-08	9.8788e-06
V	1582593	1585975	0.727128	6.02962	31.2666	2.24911e-08	1.48157e-05
II	1242548	1244716	0.928987	5.05488	31.1104	2.43758e-08	1.52543e-05
IV	1941548	1945019	0.888495	6.14108	31.0155	2.55973e-08	1.5256e-05
IV	2229915	2230878	1.09519	4.01954	30.802	2.85743e-08	1.62562e-05
II	14137922	14140268	0.781115	5.79488	30.6919	3.02421e-08	1.6457e-05
IV	3112179	3112462	1.29911	2.98299	30.2869	3.72634e-08	1.94329e-05
III	11337736	11341877	0.811758	6.46276	29.9291	4.48143e-08	2.24358e-05
V	2639592	2640513	1.01436	4.13853	29.7432	4.93229e-08	2.37433e-05
III	13618354	13620915	0.719905	6.02369	29.5756	5.37764e-08	2.49283e-05
V	4831878	4833723	0.688255	5.33302	28.9164	7.55715e-08	3.37805e-05
IV	1569457	1571005	0.81756	4.69116	28.6427	8.70404e-08	3.75655e-05
I	1062142	1062869	0.90282	4.06991	28.3758	9.99064e-08	4.16809e-05
I	3388751	3393355	0.702507	7.58802	28.2339	1.07508e-07	4.34053e-05
V	14455219	14456259	0.898264	4.58627	28.0536	1.18001e-07	4.61531e-05
V	17868322	17868881	1.13824	3.24094	27.7861	1.35494e-07	5.13892e-05
II	466085	467315	1.03598	4.14221	27.6893	1.42449e-07	5.24382e-05
I	3435064	3438941	0.684812	6.18024	27.5868	1.50201e-07	5.37118e-05
I	13487011	13487780	1.14118	3.84939	27.3698	1.68035e-07	5.842e-05
IV	7145627	7147381	0.687098	5.71514	26.8429	2.2068e-07	7.46494e-05
III	11141146	11144928	0.736326	6.19852	26.7083	2.36606e-07	7.79306e-05
V	13310299	13312148	0.629573	5.63005	26.5904	2.51496e-07	8.07108e-05
III	1930836	1933341	0.909865	5.48483	26.4437	2.71325e-07	8.48976e-05
I	2316768	2320528	0.690996	6.31575	26.1221	3.20487e-07	9.78345e-05
IV	1057898	1062028	0.771349	6.14127	25.9678	3.47158e-07	0.000103453
IV	3590297	3591312	0.744799	4.76404	25.7157	3.956e-07	0.000115147
III	12259891	12262428	0.606348	6.07986	25.4947	4.4361e-07	0.000126187
I	15007063	15009684	0.673523	5.99723	25.361	4.75422e-07	0.000130797
III	2133891	2135704	1.19143	5.00077	25.3289	4.83415e-07	0.000130797
III	1624500	1625396	0.989175	3.62715	25.2982	4.9117e-07	0.000130797
II	2570415	2572630	0.88418	5.80577	25.101	5.44045e-07	0.00013909
III	984061	985986	0.740401	5.0147	25.0993	5.44536e-07	0.00013909
V	3757588	3758799	0.928195	4.4901	24.8921	6.06315e-07	0.000148993
V	18071826	18072045	1.40907	2.30816	24.8895	6.07113e-07	0.000148993
IV	1017082	1017696	1.22124	3.91254	24.8399	6.22941e-07	0.000149937
I	634024	634711	0.859439	4.14868	24.7759	6.43988e-07	0.000152078
II	10498384	10499030	1.17451	3.86243	24.543	7.26688e-07	0.00016843
II	13314350	13314856	0.841881	3.82769	24.3959	7.8436e-07	0.000178492
II	3925588	3925979	1.00542	3.32805	24.3232	8.14523e-07	0.000182046
V	4169184	4169475	1.19006	2.88801	24.2038	8.66604e-07	0.000187166
I	13781857	13782452	1.06606	3.72896	24.2022	8.6734e-07	0.000187166
III	13646099	13646313	1.37337	2.47484	24.0647	9.31508e-07	0.000195349
IV	3586106	3589338	0.64012	6.17092	24.0545	9.36474e-07	0.000195349
I	1146563	1147726	0.711555	4.62136	23.801	1.06825e-06	0.000216764
II	11525726	11530501	0.62832	6.77384	23.7348	1.10565e-06	0.000216764
IV	16653149	16653805	0.870234	4.03284	23.729	1.10899e-06	0.000216764
IV	3218292	3218512	1.35071	2.59914	23.7055	1.12261e-06	0.000216764
I	698110	698316	1.17841	2.50316	23.7002	1.12573e-06	0.000216764
IV	8015921	8016158	1.14657	2.71298	23.6229	1.17184e-06	0.000222224
III	1079698	1080210	1.23991	3.64478	23.5581	1.21198e-06	0.000226405
V	11324939	11327202	0.664643	5.25541	23.458	1.27673e-06	0.000234052
II	14087090	14087346	1.2919	2.8045	23.4295	1.29576e-06	0.000234052
IV	1982016	1984848	0.742896	6.63959	23.4099	1.30902e-06	0.000234052
X	1213188	1214938	0.662555	4.98522	23.3755	1.33266e-06	0.000234923
II	14318008	14320871	0.666142	5.49566	23.2799	1.40053e-06	0.000243459
I	1443666	1444516	0.911752	4.22631	23.1644	1.48723e-06	0.000254988
V	16025100	16025537	0.904439	3.46872	23.0426	1.58447e-06	0.000265957
V	9420399	9421108	0.886279	4.04996	23.0315	1.5937e-06	0.000265957
IV	7040280	7042480	0.906287	5.62224	22.9642	1.65049e-06	0.00027181
I	1645619	1645819	1.11705	2.58086	22.7562	1.83908e-06	0.000298934
I	2406640	2408969	0.808518	5.13705	22.7132	1.88072e-06	0.000301783
I	181340	181842	1.00857	3.21228	22.631	1.96289e-06	0.000310982
I	12530255	12531900	0.774336	4.86354	22.4341	2.17477e-06	0.000340243
V	16960156	16960376	1.16345	2.44083	22.1665	2.49994e-06	0.000386287
III	1496343	1498732	1.10689	5.6247	22.0262	2.68961e-06	0.000410526
V	18093116	18095186	0.95121	5.07984	21.941	2.81166e-06	0.000423984
III	3721902	3724892	0.621839	5.96853	21.7434	3.11656e-06	0.000464367
IV	1877264	1878337	0.714713	4.68527	21.5959	3.36568e-06	0.000495587
V	4571839	4573852	0.643095	5.51969	21.4756	3.58361e-06	0.00051935
III	1521627	1523623	0.86904	5.37066	21.4615	3.61005e-06	0.00051935
I	13817524	13817728	1.31941	2.7113	21.3578	3.81071e-06	0.000537593
II	3963577	3969126	0.623509	6.9982	21.3517	3.82277e-06	0.000537593
V	6783929	6784336	0.957311	3.44328	21.2233	4.08769e-06	0.000568462
IV	6294078	6296525	0.582242	5.41798	20.9835	4.63261e-06	0.000636953
V	1887208	1888241	1.00841	4.11084	20.9632	4.68198e-06	0.000636953
II	14756104	14759568	0.568449	6.20732	20.9066	4.8222e-06	0.000648975
X	158352	159979	1.05965	4.4914	20.8461	4.977e-06	0.000656106
II	13890685	13891629	0.80348	4.4735	20.842	4.98768e-06	0.000656106
V	17951251	17952099	0.82089	4.23171	20.8249	5.03245e-06	0.000656106
II	700280	701091	1.00142	3.83163	20.6557	5.49742e-06	0.000709337
V	1817103	1817533	1.04384	3.28149	20.5489	5.81258e-06	0.00074235
IV	4309784	4310698	0.715102	4.82394	20.4629	6.07978e-06	0.000768632
II	13583919	13584454	0.69803	4.22159	20.3983	6.28871e-06	0.000787094
III	1077710	1077950	1.57465	2.08524	20.3622	6.40847e-06	0.000791537
IV	2923443	2924288	1.10573	3.80956	20.3493	6.45174e-06	0.000791537
V	18099555	18103335	0.754722	6.01639	20.3309	6.51392e-06	0.000791537
IV	13884339	13884883	0.709671	4.19902	20.1736	7.07219e-06	0.00085111
III	1491604	1492802	0.993802	4.2184	20.0755	7.44445e-06	0.000880934
II	2224501	2227238	0.841404	5.44595	20.0713	7.46077e-06	0.000880934
III	12889510	12889900	0.871232	3.46389	19.9465	7.96391e-06	0.000931554
III	11287023	11288611	0.666955	4.82672	19.8958	8.17814e-06	0.000947756
II	2240415	2241619	1.05482	4.51695	19.8582	8.3404e-06	0.000957692
III	12205274	12211111	0.547555	6.90842	19.824	8.49115e-06	0.000966139
I	1487809	1489236	0.82927	4.34246	19.6556	9.27303e-06	0.0010456
V	19194306	19195284	1.1104	4.96797	19.4944	1.00896e-05	0.00112751
I	1825369	1826291	0.727483	4.07814	19.4389	1.03871e-05	0.00115048
III	12248180	12248788	0.746121	4.09215	19.3782	1.07224e-05	0.0011772
V	1373213	1375443	0.706888	5.5144	19.3375	1.09532e-05	0.00119209
II	4295094	4297249	0.591421	5.50786	19.2231	1.16298e-05	0.00125482
II	1239615	1241523	0.776664	5.52042	19.1766	1.19168e-05	0.00127479
V	18881562	18883379	0.801396	5.37631	19.0811	1.25281e-05	0.00132882
III	2538675	2542658	0.644476	6.39812	19.0097	1.30055e-05	0.00136787
III	2328173	2329244	0.935717	4.03759	18.9622	1.33333e-05	0.00139067
V	16540768	16542557	0.929319	4.32442	18.9229	1.36106e-05	0.00140786
I	368711	369572	0.735208	4.39982	18.8779	1.39359e-05	0.00141091
IV	1731208	1731480	1.04928	2.83622	18.8739	1.39648e-05	0.00141091
I	1789622	1789941	1.02478	3.23356	18.8721	1.39783e-05	0.00141091
I	11093947	11094149	1.19401	2.68228	18.7768	1.46943e-05	0.00147132
III	1902621	1905600	1.12891	5.78277	18.748	1.49178e-05	0.00148183
II	12291369	12292279	0.843454	3.76258	18.6776	1.54793e-05	0.0015255
IV	2388480	2390022	0.795154	4.8592	18.6549	1.56641e-05	0.00153165
II	12005498	12006218	0.847884	4.14157	18.5964	1.61522e-05	0.00156714
III	1064788	1064987	1.11336	2.3814	18.5086	1.69142e-05	0.00162845
V	10020798	10024847	0.50676	6.60287	18.414	1.77747e-05	0.00169823
II	12730061	12730817	0.952526	3.56269	18.3755	1.81376e-05	0.00171977
V	7591986	7592422	0.834156	3.56173	18.3097	1.87748e-05	0.00176194
III	5603606	5603812	1.1401	2.49425	18.292	1.89499e-05	0.00176194
II	1321893	1322512	1.25772	3.65508	18.2865	1.90047e-05	0.00176194
III	10356189	10357236	0.7267	4.55325	18.2493	1.93795e-05	0.00178348
III	1547118	1557732	0.890453	7.40484	18.1658	2.0248e-05	0.00183934
II	7676265	7679802	0.563489	6.44598	18.1623	2.02858e-05	0.00183934
V	163161	166163	0.617904	6.21788	18.1434	2.04878e-05	0.00183934
II	14082791	14083323	0.898674	3.79115	18.1354	2.05742e-05	0.00183934
I	1033081	1033385	1.22963	2.74541	18.1109	2.084e-05	0.00184988
II	14775339	14775574	1.09161	2.71992	18.0519	2.14959e-05	0.00189466
V	6091520	6092044	0.704446	4.32264	17.9863	2.22501e-05	0.00194743
IV	2221070	2222493	0.687171	5.09832	17.9685	2.24592e-05	0.00195208
II	2903310	2903928	0.974116	4.06026	17.9303	2.2915e-05	0.00196547
III	12125635	12126306	0.798768	3.29633	17.9292	2.29273e-05	0.00196547
II	14386345	14386744	0.906498	2.95452	17.9149	2.31005e-05	0.00196685
I	10653701	10653903	1.06188	2.56141	17.8617	2.3756e-05	0.00200898
III	93918	94129	1.23611	2.48354	17.7505	2.51852e-05	0.00210468
III	3695333	3695739	0.966468	3.09166	17.7476	2.52238e-05	0.00210468
IV	1668520	1669506	0.695993	4.04397	17.659	2.64258e-05	0.00219037
V	6594479	6596121	0.680242	5.03207	17.6454	2.66153e-05	0.00219156
I	1068027	1068394	0.864431	3.39422	17.6145	2.70521e-05	0.00221297
V	17847924	17848152	1.17653	2.58634	17.5698	2.76958e-05	0.00225092
I	518536	519579	0.895332	4.45199	17.5435	2.80804e-05	0.00226745
I	450530	451423	0.877937	3.58718	17.315	3.16675e-05	0.00254071
V	20241312	20242095	0.804868	4.25517	17.2743	3.23527e-05	0.00257915
II	2882650	2883109	0.956379	3.80167	17.2572	3.2645e-05	0.00258598
III	3728822	3729021	1.12465	2.44936	17.2102	3.34639e-05	0.00262484
II	13865985	13866275	0.940438	3.11043	17.205	3.3555e-05	0.00262484
II	12264270	12265935	0.561777	5.28157	17.1607	3.43461e-05	0.00267003
V	1005538	1005919	0.981254	3.38182	17.1324	3.48621e-05	0.0026928
III	3302268	3303555	0.961535	4.529	17.1212	3.50693e-05	0.0026928
X	14490160	14490835	1.03401	3.88494	17.1065	3.53407e-05	0.0026971
I	14428131	14428841	0.726559	3.86368	17.0695	3.60368e-05	0.00273356
I	11324877	11325873	0.822473	4.06946	17.0403	3.6594e-05	0.0027591
I	7060349	7063454	-0.543327	5.60438	16.9774	3.78271e-05	0.00281605
I	1725473	1728773	0.589338	5.97583	16.9725	3.79252e-05	0.00281605
I	5144789	5146269	0.606124	5.48354	16.9675	3.80244e-05	0.00281605
V	1010679	1012728	0.605292	5.15893	16.9266	3.88534e-05	0.00284215
V	20094780	20095430	0.957947	3.61576	16.92	3.89893e-05	0.00284215
IV	2501855	2508775	0.669171	6.89815	16.9051	3.92954e-05	0.00284215
V	19528600	19529493	0.648749	4.23327	16.8961	3.94817e-05	0.00284215
III	1941252	1942652	0.929026	4.45163	16.8947	3.95121e-05	0.00284215
X	17384170	17384682	0.764801	3.69141	16.8628	4.01811e-05	0.00287375
II	12258920	12259334	0.919758	3.3585	16.8411	4.06439e-05	0.00287665
V	17943458	17944007	0.970103	3.73922	16.8393	4.06812e-05	0.00287665
V	20002396	20003251	0.905728	3.91724	16.8023	4.14828e-05	0.00291685
V	990381	990603	1.4222	2.50607	16.7473	4.27036e-05	0.00298591
V	19901317	19905313	0.851523	6.41362	16.6951	4.38946e-05	0.00305214
IV	2223817	2225257	0.868544	4.37937	16.4862	4.90057e-05	0.0033887
IV	299010	300810	-0.537061	5.04466	16.4338	5.03784e-05	0.00346448
III	1834608	1836151	1.05762	4.74141	16.2636	5.51123e-05	0.00376932
IV	12621770	12623215	0.684675	4.36755	16.2118	5.66414e-05	0.00385284
III	2381708	2387881	0.677081	6.4788	16.1735	5.7796e-05	0.00391014
X	5177963	5178162	1.12057	2.38686	16.1016	6.00329e-05	0.00403964
I	1142155	1143410	0.71285	3.64644	16.0786	6.07664e-05	0.00404495
II	14077753	14078351	0.755928	4.19019	16.0777	6.07958e-05	0.00404495
V	4959380	4960755	0.751003	4.91916	16.058	6.14303e-05	0.00404495
III	1929202	1929479	1.00401	2.97136	16.0562	6.14905e-05	0.00404495
III	1480566	1483500	0.525793	5.78294	16.0489	6.17278e-05	0.00404495
III	13167279	13172878	0.534809	6.51502	16.0171	6.27719e-05	0.00409194
III	4093663	4094143	1.02515	2.98902	15.9846	6.386e-05	0.0041413
V	16796613	16797035	0.925916	3.13924	15.9388	6.54236e-05	0.00420949
V	1188367	1188662	0.941335	3.04367	15.9342	6.55842e-05	0.00420949
V	8674	8975	0.911511	3.14402	15.9184	6.61328e-05	0.00422305
III	1526639	1532455	0.873384	6.67881	15.8949	6.69588e-05	0.00425409
IV	1299052	1299273	0.931392	2.8324	15.8816	6.74321e-05	0.00426252
IV	9066044	9067627	0.483474	5.98538	15.8623	6.81235e-05	0.00428459
III	1943638	1949554	0.889205	6.72257	15.8205	6.96453e-05	0.0043584
V	17873114	17874839	0.888096	4.95872	15.7924	7.06866e-05	0.00440156
V	29338	30986	0.63239	4.71187	15.7679	7.16086e-05	0.0044369
V	1377937	1378952	0.81898	4.27482	15.7047	7.40381e-05	0.00456483
III	13144797	13145947	0.850183	4.16963	15.6626	7.57059e-05	0.00463503
V	18043690	18044522	0.832249	3.79374	15.6573	7.59173e-05	0.00463503
V	12651333	12652642	0.663053	4.36167	15.6194	7.74564e-05	0.00470604
III	4253799	4257150	0.476919	5.73528	15.5894	7.86955e-05	0.00475823
II	11868823	11869525	0.688148	4.38578	15.565	7.97164e-05	0.00479678
II	14088614	14088911	1.07362	2.90269	15.5113	8.20128e-05	0.00491135
IV	11082880	11083134	0.836472	2.91839	15.4887	8.2999e-05	0.00494674
V	1381530	1383190	0.701378	5.04713	15.4622	8.41722e-05	0.00499289
V	20422893	20423980	0.892829	3.98858	15.4091	8.65708e-05	0.00510332
I	1824322	1824531	1.23931	2.24434	15.4006	8.69604e-05	0.00510332
I	2888803	2889052	0.870911	2.92078	15.3942	8.72571e-05	0.00510332
V	16789009	16793098	0.634925	6.24434	15.3475	8.94399e-05	0.00520665
V	1013992	1015018	0.69867	4.04832	15.3263	9.04485e-05	0.00524099
III	12894201	12894561	0.94598	3.32365	15.2948	9.1967e-05	0.00530442
V	15005377	15006026	0.741171	3.72721	15.2616	9.36021e-05	0.00535926
I	12066719	12069187	0.610342	5.40537	15.2581	9.37742e-05	0.00535926
I	3455289	3456878	0.668242	4.65869	15.2331	9.50248e-05	0.00540605
I	1917852	1918199	0.847501	3.09037	15.1394	9.98599e-05	0.00565542
X	13867974	13868644	0.738484	3.60064	15.047	0.000104869	0.00588462
II	3540263	3540737	0.785714	3.71134	15.0449	0.000104986	0.00588462
V	18029227	18031672	0.658456	5.65725	15.0372	0.000105415	0.00588462
V	11683741	11684483	0.735171	4.05585	15.0281	0.000105925	0.00588462
V	1043515	1044393	0.663666	4.3068	15.0221	0.000106258	0.00588462
II	14236367	14238119	0.766476	5.09992	15.004	0.000107286	0.00589927
III	5782179	5784258	0.576264	5.406	14.995	0.000107795	0.00589927
II	13678977	13680296	0.555783	4.91037	14.9925	0.000107937	0.00589927
II	2910475	2910711	1.06622	2.50355	14.9739	0.00010901	0.00593204
IV	515642	516220	0.737311	3.86913	14.9123	0.000112629	0.00610242
IV	2527878	2528460	0.84972	3.21941	14.8877	0.000114107	0.00612871
IV	1496796	1497711	0.886358	3.34924	14.8868	0.000114161	0.00612871
III	244759	245883	0.894627	4.10463	14.8798	0.000114583	0.00612871
I	8433207	8434022	0.622823	4.69121	14.8334	0.000117438	0.00622317
X	11384748	11384983	0.864174	2.76341	14.8237	0.00011804	0.00622317
IV	517513	518928	0.781167	4.47139	14.8212	0.000118199	0.00622317
IV	2895235	2896227	0.720369	4.11818	14.819	0.000118338	0.00622317
I	1649473	1650278	0.788597	3.7947	14.7849	0.0001205	0.00631035
III	591465	592039	0.908274	2.93988	14.7759	0.000121071	0.00631384
X	4962319	4963468	0.607278	4.90553	14.6925	0.000126548	0.00657207
V	8847368	8850843	0.466227	6.37393	14.6565	0.000128986	0.00667101
V	17854707	17854944	1.06504	2.70539	14.6034	0.000132676	0.00683365
V	18489493	18490809	0.654993	4.40879	14.593	0.00013341	0.00684309
I	9585440	9586848	0.741921	4.72105	14.5853	0.000133953	0.00684309
IV	9439249	9440337	0.738391	4.68844	14.5301	0.000137936	0.00701793
II	167224	168031	0.690835	4.1266	14.5191	0.000138742	0.00703036
III	1824612	1827088	0.896304	5.6577	14.4708	0.000142347	0.00718391
I	14659971	14661087	0.666677	4.17233	14.3852	0.000148965	0.00748772
I	11525041	11527392	0.705119	5.26339	14.3579	0.000151147	0.00756704
III	1538685	1541763	0.851751	5.87543	14.3217	0.000154082	0.00768325
II	15043756	15045029	0.543429	4.81833	14.3058	0.000155384	0.00768938
I	8749751	8751271	0.561999	4.9069	14.3052	0.000155434	0.00768938
II	13284869	13285074	0.859073	2.68088	14.2943	0.000156335	0.00770352
IV	1306573	1308175	0.677372	4.38848	14.2573	0.000159443	0.00778
V	19004284	19006077	0.75037	4.41632	14.252	0.000159893	0.00778
III	13448211	13448631	0.615475	4.2151	14.2483	0.000160207	0.00778
II	8576071	8577245	0.727375	4.90534	14.2417	0.000160765	0.00778
I	3450611	3452724	0.617068	5.05973	14.2358	0.000161275	0.00778
IV	1830998	1833960	0.652186	6.89009	14.2318	0.000161617	0.00778
V	18607038	18607587	0.815543	3.51934	14.2012	0.00016427	0.00787739
IV	2881638	2889184	0.585162	7.36254	14.185	0.000165685	0.00789506
IV	5584636	5585116	-0.887506	3.26496	14.1826	0.0001659	0.00789506
I	11773223	11778084	0.516025	7.06107	14.1326	0.000170366	0.0080769
I	2915279	2918776	0.635373	6.29102	14.1185	0.000171648	0.00810696
I	11208183	11208749	0.707226	3.97416	14.1086	0.000172553	0.00811908
IV	2365850	2371681	0.475176	6.7771	14.0946	0.000173847	0.00813082
III	1125963	1128734	0.711079	5.34128	14.0918	0.000174102	0.00813082
III	1558829	1560358	0.937063	4.88483	14.0748	0.000175685	0.00817424
II	13209292	13213746	0.466347	6.53027	14.0399	0.000178968	0.00826846
IV	4698395	4698627	0.937715	2.5979	14.0393	0.000179031	0.00826846
III	3087324	3088532	1.02358	4.11247	14.0166	0.000181204	0.00833805
II	10782709	10783428	0.752713	3.57017	14.0083	0.00018201	0.00834444
V	4188026	4188819	0.586414	4.33953	13.9962	0.000183183	0.00836758
II	7674754	7675279	0.737799	3.89391	13.9743	0.000185322	0.00843451
IV	1933672	1934310	0.954422	3.73858	13.8962	0.000193187	0.0087606
V	19154587	19154972	1.04077	2.47301	13.8637	0.000196558	0.00888132
I	661430	661822	0.801707	3.42401	13.8333	0.000199767	0.00899383
II	14244659	14245467	0.790902	3.63984	13.8181	0.000201383	0.00903411
V	18864890	18865095	1.09153	2.44983	13.8054	0.000202757	0.00906326
II	5050905	5052176	0.724538	4.27317	13.7939	0.000204	0.00906607
III	1565024	1567607	0.575234	5.2013	13.7914	0.000204269	0.00906607
I	1734360	1740229	0.510594	7.5063	13.7417	0.000209745	0.0092762
IV	11143556	11145152	0.486642	5.69534	13.7272	0.00021137	0.00928447
III	354768	355206	0.776384	3.70941	13.7268	0.000211415	0.00928447
X	15841188	15841403	0.945297	2.52337	13.704	0.000214002	0.00936522
III	264416	268004	0.768805	5.97586	13.682	0.000216518	0.00941241
V	14350975	14351314	0.900424	3.0213	13.6814	0.000216585	0.00941241
V	19909064	19909955	1.06267	3.35333	13.669	0.000218025	0.00944224
III	13509407	13512731	0.490658	6.11	13.6489	0.000220365	0.00951067
II	7641724	7642175	0.689242	3.79599	13.6386	0.000221581	0.00953025
III	132508	132920	0.770414	3.41554	13.5648	0.000230467	0.00987851
V	18085478	18086506	0.847268	4.52095	13.5575	0.000231367	0.00988323
X	17440644	17450567	0.828141	9.2069	13.5431	0.000233145	0.00992533
V	16354365	16356201	0.711107	4.85408	13.5222	0.00023576	0.0100026
I	4760103	4760354	0.907588	2.78251	13.5088	0.000237444	0.0100071
III	12903147	12904463	0.698348	4.66964	13.5021	0.000238292	0.0100071
II	725536	725896	0.845941	3.35433	13.4987	0.000238724	0.0100071
II	4858143	4858387	1.00596	2.55538	13.4961	0.000239065	0.0100071
I	11095821	11096152	0.91963	3.0785	13.4744	0.000241843	0.0100798
II	409064	409420	1.00788	3.35749	13.4669	0.000242808	0.0100798
X	10559321	10559530	0.873695	2.56464	13.4638	0.000243217	0.0100798
III	2817633	2818325	1.03635	3.47129	13.4108	0.000250176	0.0102987
X	2090628	2091170	0.789783	3.43447	13.4091	0.000250406	0.0102987
III	414524	415692	0.510728	5.17385	13.4049	0.000250968	0.0102987
I	3035285	3036170	0.704875	3.97546	13.3882	0.000253217	0.0103571
I	457546	458536	0.601917	4.63617	13.3749	0.000255013	0.0103704
III	10452936	10456194	0.500289	6.03368	13.3716	0.000255457	0.0103704
IV	3731303	3731747	0.641145	3.77336	13.3675	0.000256029	0.0103704
V	20251995	20252251	0.942752	2.70771	13.3426	0.000259445	0.0104749
I	1730185	1732496	0.487665	5.51161	13.333	0.000260782	0.0104791
II	7350659	7351003	0.877395	3.17913	13.3298	0.000261223	0.0104791
V	18109818	18110061	1.12044	2.51204	13.3157	0.000263193	0.0105244
I	13819854	13823122	0.828018	6.04985	13.2591	0.000271263	0.0108125
V	8893872	8899427	0.440065	6.90323	13.2384	0.00027427	0.0108812
II	12299689	12300079	0.891822	3.4005	13.2353	0.000274726	0.0108812
V	1016459	1017218	0.623013	4.2999	13.2225	0.000276604	0.0109211
IV	1330480	1331655	0.670789	4.12493	13.2107	0.000278359	0.0109558
III	5785755	5786575	0.751757	3.86425	13.1813	0.00028276	0.0110941
X	1847215	1856613	0.466373	7.64443	13.1385	0.000289295	0.0112668
X	2575917	2576385	0.680074	3.5696	13.1381	0.000289352	0.0112668
IV	2610580	2610835	0.959526	2.56055	13.1303	0.000290557	0.0112668
X	3462762	3463834	0.85926	4.10727	13.129	0.000290762	0.0112668
II	15010860	15011181	0.790528	3.4787	13.0945	0.000296169	0.0114409
V	4369495	4369746	0.926192	2.65288	13.0864	0.000297446	0.0114549
I	1721964	1722767	0.845286	3.95243	13.0801	0.000298455	0.0114585
I	11321417	11322935	0.889983	4.98229	13.0584	0.000301921	0.0115561
IV	3379659	3380472	0.723703	3.66823	13.0465	0.000303844	0.0115942
III	986999	988083	0.806609	4.19407	12.9958	0.000312199	0.0118768
I	13641666	13646306	0.63683	6.19961	12.9688	0.00031672	0.0120034
I	11083639	11084006	0.717063	3.50363	12.9646	0.000317443	0.0120034
IV	2338189	2346729	0.650148	7.03884	12.9531	0.000319389	0.0120406
I	9500956	9501815	0.617263	3.77408	12.9228	0.000324605	0.0122005
V	9386703	9387630	0.519167	4.55277	12.9079	0.000327207	0.0122614
IV	6601973	6602270	0.924592	2.81488	12.8963	0.000329232	0.0123005
IV	3241313	3241749	0.765547	3.21347	12.8622	0.000335288	0.0124895
IV	4658401	4658989	0.79985	3.69191	12.8416	0.000339002	0.0125665
III	276715	282816	0.785376	6.81039	12.8396	0.000339363	0.0125665
V	14783879	14785489	0.609733	4.90817	12.8169	0.000343496	0.012682
IV	16654874	16655141	1.12037	2.97406	12.8008	0.000346471	0.0127542
III	2100223	2101177	0.858164	3.79663	12.7824	0.000349899	0.012816
I	11606475	11609448	0.639875	5.61863	12.7808	0.000350196	0.012816
IV	12859019	12859574	0.617973	3.70601	12.7606	0.000354004	0.0129175
II	11343559	11344037	0.689088	3.30931	12.7496	0.000356087	0.0129558
X	16024667	16024905	0.813491	2.89701	12.7351	0.00035885	0.0130052
II	1145780	1152626	0.448387	7.58247	12.7316	0.000359523	0.0130052
III	421619	422439	0.888936	3.02445	12.7109	0.00036353	0.0131122
III	12043728	12043945	1.12561	2.62046	12.702	0.000365268	0.013116
II	10164445	10164852	0.694462	3.4078	12.6976	0.000366116	0.013116
III	11505594	11511386	0.631083	7.21405	12.6943	0.000366778	0.013116
I	14355004	14355509	0.693841	3.23377	12.6848	0.000368634	0.013137
I	11966947	11967384	0.698438	3.50103	12.6806	0.000369465	0.013137
III	1926570	1928138	0.787035	4.88773	12.6612	0.000373329	0.0132368
IV	15468224	15468520	0.960663	2.96563	12.6434	0.000376888	0.0133252
I	3439745	3442754	0.597667	6.44975	12.5659	0.000392841	0.0138501
III	7025940	7026168	0.882604	2.66877	12.5421	0.000397876	0.013984
V	17984211	17994185	0.814985	7.7179	12.5375	0.000398871	0.013984
II	11293747	11293978	0.872662	2.73488	12.5322	0.000400009	0.0139847
I	93291	93848	0.755527	3.72473	12.5262	0.000401277	0.0139899
IV	4104278	4105130	0.774585	3.69259	12.5165	0.00040338	0.0140242
III	473321	473886	0.681553	3.69798	12.5051	0.000405833	0.0140704
I	2404676	2404971	0.966753	2.98302	12.4638	0.000414908	0.0143453
II	13392358	13393613	0.734746	4.65311	12.438	0.000420683	0.0144615
III	2348873	2349808	0.887576	3.55263	12.4338	0.000421625	0.0144615
V	16368727	16368957	1.11357	2.38098	12.4333	0.000421736	0.0144615
III	7298216	7299752	0.501941	4.79628	12.3845	0.000432905	0.0148039
X	9513171	9515003	0.655458	5.22986	12.3793	0.000434112	0.0148048
I	12730460	12731229	0.78473	3.45602	12.3649	0.000437478	0.014879
III	2137399	2138306	0.84252	4.06148	12.3468	0.000441738	0.0149497
IV	11395878	11397166	-0.620306	4.3512	12.3459	0.000441946	0.0149497
I	1647005	1648474	0.695013	5.00558	12.3325	0.00044513	0.0150104
II	459539	463378	0.740198	5.91903	12.3283	0.00044614	0.0150104
V	13991973	13992976	0.680829	4.41607	12.3114	0.000450203	0.0151065
III	1509438	1511907	0.719191	5.37599	12.285	0.000456615	0.0152597
III	2616477	2618406	0.71457	5.0853	12.2826	0.000457205	0.0152597
V	4170991	4172990	0.503672	5.06222	12.2684	0.000460689	0.0153208
V	19945294	19945694	1.07371	3.44526	12.2619	0.000462295	0.0153208
V	20427738	20429804	0.67303	5.17881	12.258	0.00046326	0.0153208
IV	3729260	3730228	0.708154	4.02121	12.2527	0.00046458	0.0153208
IV	504690	506668	0.446544	6.01012	12.2504	0.000465157	0.0153208
III	1777854	1779453	0.917335	4.90311	12.2243	0.000471704	0.0154957
III	13322574	13325114	-0.45497	5.26928	12.2171	0.00047354	0.0155153
III	12059894	12060315	0.968358	3.38769	12.2073	0.000476039	0.0155562
I	11167552	11168646	0.857474	3.76902	12.2024	0.000477277	0.0155562
IV	3345452	3347862	0.446029	5.99058	12.1745	0.000484472	0.0157498
III	11010175	11010442	1.03064	2.78414	12.1485	0.000491285	0.015892
III	1865772	1869501	0.808777	6.24241	12.1481	0.000491386	0.015892
I	11909555	11910600	0.659095	4.07451	12.1415	0.000493111	0.0159066
V	13393284	13393853	0.612951	4.01097	12.1007	0.00050404	0.0162174
I	12747189	12747421	0.861469	2.52937	12.0821	0.000509076	0.0163374
V	9247477	9247704	0.909032	2.67003	12.0708	0.000512168	0.0163946
I	2417301	2418841	0.556254	4.52585	12.0577	0.000515782	0.0164451
IV	988462	991334	0.575935	5.44393	12.0556	0.000516374	0.0164451
I	12510390	12510873	0.799621	3.31583	11.9786	0.000538158	0.0170954
X	191872	192333	1.49696	2.28101	11.9636	0.000542508	0.0171886
IV	1062845	1063048	0.835514	2.65798	11.959	0.00054384	0.0171886
II	11780829	11781377	0.81918	3.51626	11.9406	0.000549243	0.0173157
II	270113	271510	0.642561	4.96091	11.9154	0.000556721	0.0174846
IV	13201670	13203796	0.551349	5.08835	11.9094	0.000558518	0.0174846
II	10201616	10202603	0.823211	3.96737	11.9072	0.000559178	0.0174846
III	13147424	13148660	0.704669	4.19803	11.9038	0.000560189	0.0174846
III	1193594	1193813	1.12329	2.71878	11.8924	0.000563637	0.0175485
IV	8080058	8080957	0.675422	4.22662	11.8773	0.000568233	0.0176477
III	10468215	10469257	0.512771	4.66	11.8697	0.000570538	0.0176754
II	13884737	13884938	0.845535	2.57862	11.8113	0.000588734	0.0181941
V	18979556	18980486	0.893442	4.57334	11.8046	0.00059084	0.0182142
IV	977320	977528	0.854726	2.50163	11.7895	0.000595661	0.0183177
II	8116445	8116959	0.892909	2.91139	11.7648	0.000603622	0.0184766
V	13675771	13676648	0.663853	3.66969	11.7643	0.000603782	0.0184766
IV	14661217	14661564	0.64211	3.29949	11.7533	0.000607356	0.0184989
V	19365253	19366063	0.921111	4.28775	11.7496	0.000608578	0.0184989
III	1045314	1045983	0.763577	3.48129	11.7484	0.000608943	0.0184989
I	9579839	9580273	0.759952	3.4083	11.6978	0.000625737	0.018963
II	3931988	3933765	0.542431	5.45585	11.6897	0.00062847	0.0189998
III	1618334	1618798	0.873612	3.25642	11.6811	0.000631397	0.0190423
V	17962729	17963369	0.868298	3.36608	11.6729	0.000634162	0.0190797
X	4596884	4597191	1.04205	3.19541	11.5728	0.000669228	0.0200814
II	4589158	4590191	0.540735	4.68885	11.5645	0.000672224	0.0200814
I	2732347	2733008	0.710827	3.22451	11.5621	0.000673107	0.0200814
IV	15524356	15524589	0.92841	2.60955	11.56	0.000673873	0.0200814
I	11976887	11977998	0.536735	4.42083	11.5373	0.000682138	0.0202769
V	17857258	17858194	0.676399	4.38872	11.5294	0.000685032	0.0202769
X	8163607	8164036	0.609457	3.83989	11.5287	0.000685294	0.0202769
II	3961395	3961785	0.869866	2.96464	11.5078	0.000693041	0.0204578
III	1571287	1575895	0.714279	6.32241	11.4901	0.000699668	0.0206048
I	714876	715571	0.791566	3.42564	11.4649	0.000709228	0.0208373
X	3090148	3091057	0.688949	4.02903	11.436	0.000720366	0.0210681
I	364358	367899	0.511005	6.24855	11.4357	0.000720449	0.0210681
I	8349400	8350062	-0.688934	3.55087	11.4242	0.000724922	0.0211495
IV	1183884	1185846	0.690175	4.94299	11.396	0.000736042	0.0214239
X	4598116	4598317	1.01233	2.67227	11.3692	0.000746736	0.0216848
II	4435951	4436713	-0.576713	3.88007	11.3612	0.000749924	0.0216857
III	13315587	13318068	0.471996	6.0411	11.3605	0.000750234	0.0216857
V	14525926	14527785	0.779275	5.03357	11.3494	0.000754731	0.0217576
IV	15015583	15017949	0.510411	5.68012	11.3458	0.000756196	0.0217576
V	17924647	17925153	0.849652	3.47783	11.2905	0.00077904	0.0223634
III	2206362	2210596	0.679995	6.20063	11.235	0.000802709	0.0229902
V	4527002	4527245	0.863704	2.87416	11.2106	0.000813326	0.0232411
II	12342066	12342793	0.65446	3.35602	11.1842	0.000824963	0.0235199
I	873148	873558	0.715527	3.29092	11.1608	0.000835456	0.0237649
II	13863794	13864063	0.793743	3.06628	11.147	0.000841694	0.0238881
IV	3247939	3249069	0.62945	4.25568	11.1369	0.000846266	0.0239635
X	982629	983507	0.644437	3.61696	11.124	0.000852171	0.0240762
V	3578992	3580112	0.503602	4.50173	11.1088	0.000859203	0.0241904
III	12877355	12881739	0.45351	6.71361	11.1069	0.000860077	0.0241904
X	768160	768382	0.881534	2.39518	11.0947	0.00086576	0.0242956
X	3940987	3941525	0.586138	3.84596	11.0901	0.000867894	0.024301
III	11517707	11520099	0.686737	5.20733	11.0661	0.000879194	0.0245245
IV	3000718	3001669	0.716526	3.93269	11.0649	0.000879793	0.0245245
III	4372155	4374672	-0.526221	5.24861	11.0491	0.00088732	0.0246793
III	1499813	1508500	0.914722	7.60327	11.0323	0.000895387	0.0248485
I	11519477	11520375	0.62065	4.17959	11.0036	0.000909354	0.0251803
I	6348637	6353656	0.517652	7.08942	10.9951	0.000913554	0.0252112
II	14223572	14223833	0.854517	3.0264	10.9931	0.000914501	0.0252112
III	9224807	9227233	0.419939	5.74624	10.9862	0.000917936	0.0252503
II	5219301	5220717	0.562572	4.94056	10.9757	0.000923149	0.0253043
III	9110429	9110663	0.930719	2.4389	10.9737	0.000924158	0.0253043
IV	1169496	1173612	0.612181	6.14301	10.97	0.000925963	0.0253043
IV	5209634	5210326	0.918658	3.53178	10.923	0.000949798	0.0258785
I	14171060	14172743	0.752578	4.75331	10.9204	0.000951113	0.0258785
IV	4759493	4760348	0.490509	4.49984	10.9054	0.000958863	0.0260328
V	8691816	8703040	0.83027	9.0347	10.8993	0.000961982	0.026061
V	18671226	18672468	0.63288	5.587	10.887	0.000968402	0.0261782
X	11236369	11236720	0.66282	3.26819	10.8716	0.000976516	0.0263407
II	10007001	10010982	-0.423153	6.24694	10.8584	0.000983479	0.0264429
IV	1015530	1015886	0.992198	3.08776	10.8563	0.000984619	0.0264429
II	10835960	10836276	0.766974	2.90454	10.8525	0.000986644	0.0264429
I	669002	679526	0.396982	7.70239	10.8468	0.000989688	0.0264678
IV	6053569	6053834	0.736542	2.86387	10.8384	0.000994192	0.0265316
IV	1443845	1444305	0.725359	3.52348	10.8253	0.0010012	0.0266618
III	5282772	5286770	0.412904	6.74172	10.7749	0.00102883	0.0273395
X	3467477	3468210	0.684469	3.95668	10.7425	0.00104703	0.0277639
X	1030577	1031096	0.688135	3.54205	10.7274	0.00105561	0.0279324
IV	4176496	4180464	0.540638	6.14221	10.6866	0.00107913	0.0284945
X	3850428	3851064	0.584591	3.74449	10.6682	0.0010899	0.0287184
X	8575980	8576191	0.79595	2.58876	10.6586	0.00109559	0.0288077
I	12488648	12489382	0.772417	3.66331	10.6448	0.0011038	0.0289626
III	12494596	12498259	0.419528	6.2562	10.6381	0.00110784	0.0290078
X	13599194	13599402	0.936635	2.31437	10.627	0.0011145	0.0291212
II	15115367	15115785	0.637653	3.4546	10.6184	0.00111971	0.0291964
III	1934236	1934490	1.33378	2.69889	10.603	0.00112906	0.0293791
III	618779	619090	0.724189	2.91252	10.5966	0.00113296	0.0294193
X	188439	190618	0.765611	5.94886	10.5886	0.00113786	0.0294853
V	19622355	19622761	0.771415	3.41477	10.5839	0.00114077	0.0294998
V	8536439	8536775	0.69178	3.29577	10.5763	0.00114544	0.0295524
I	13020286	13021334	0.59116	4.27673	10.573	0.00114753	0.0295524
I	3458528	3461093	0.641549	5.64502	10.5624	0.00115411	0.0296608
IV	6039465	6039892	-0.704818	2.85796	10.5457	0.00116458	0.0298311
III	1561299	1564214	0.819184	5.76235	10.5442	0.0011655	0.0298311
I	3483988	3485150	0.582085	4.38281	10.5286	0.00117539	0.0300228
III	1535438	1535656	0.970431	2.74675	10.5161	0.00118339	0.0301655
V	3698525	3698776	0.965415	2.86378	10.5026	0.00119208	0.0302805
III	911820	912062	0.811522	2.67063	10.5016	0.00119273	0.0302805
III	1871954	1876204	0.646601	6.17315	10.4882	0.00120136	0.0304378
I	3842392	3842623	0.733222	2.73671	10.4332	0.00123773	0.0312959
IV	10261842	10263355	0.495967	5.58727	10.4119	0.00125206	0.0315944
II	1133953	1135369	0.608105	4.69826	10.3976	0.00126181	0.0317762
IV	3384685	3385031	0.725591	3.13264	10.3866	0.00126933	0.0319013
II	11866851	11867055	0.890105	2.41025	10.38	0.0012739	0.0319522
III	1956053	1956808	0.759169	3.81903	10.3644	0.00128469	0.0321583
II	15277505	15279420	0.456477	6.04292	10.3559	0.00129064	0.0322429
V	11896568	11896778	0.790098	2.53181	10.3392	0.00130235	0.0324649
III	11531759	11533479	0.461111	4.94754	10.3358	0.00130472	0.0324649
V	17926530	17930966	0.728171	6.8704	10.3149	0.00131962	0.0327705
III	1796644	1800517	0.615756	5.9901	10.3015	0.00132921	0.0329121
IV	9822231	9822543	0.839771	3.20223	10.2996	0.00133058	0.0329121
II	2985453	2986364	0.518972	4.57144	10.2921	0.00133601	0.0329814
II	12199664	12199887	0.78303	2.71174	10.2753	0.00134825	0.033218
I	3171572	3173707	0.832549	6.6903	10.234	0.00137873	0.033902
III	3736986	3741081	0.404013	6.63786	10.2285	0.0013829	0.0339379
X	39370	54381	0.58596	8.24265	10.2246	0.00138579	0.0339423
III	1858003	1860012	0.695012	4.75994	10.2185	0.00139041	0.033989
V	18685747	18686075	0.864535	2.34348	10.2	0.00140439	0.0342639
I	1247425	1250622	0.537115	5.49022	10.1922	0.00141034	0.0343421
I	1064724	1065528	0.557309	3.93224	10.183	0.00141743	0.0344476
I	2278453	2280727	0.426191	5.2426	10.1726	0.00142544	0.0345753
I	2115207	2118070	0.513378	6.04872	10.1658	0.0014307	0.0346358
III	8859740	8864044	0.823814	8.14523	10.1452	0.00144681	0.034922
III	13389859	13390574	0.505354	4.19298	10.1435	0.00144811	0.034922
V	18609274	18610388	0.844218	4.36946	10.1118	0.00147326	0.0354003
II	1233967	1238274	0.62072	6.30855	10.1113	0.0014736	0.0354003
III	11955654	11958586	0.438138	5.90105	10.0996	0.00148304	0.0355589
IV	281243	281765	0.545759	4.23998	10.0934	0.00148803	0.0356104
II	2200560	2203530	0.729939	5.57219	10.0735	0.00150417	0.0359278
I	1167597	1169870	0.437199	5.36266	10.0546	0.00151971	0.0362026
X	9105669	9106923	0.498937	4.89842	10.0524	0.00152146	0.0362026
V	10932637	10934824	-0.499537	5.10721	10.0459	0.00152686	0.0362108
III	2145550	2146007	0.87662	3.31893	10.045	0.00152759	0.0362108
III	11034824	11035720	0.704668	3.60723	10.0257	0.00154374	0.0365044
IV	14066526	14067405	0.574207	4.02338	10.0232	0.00154581	0.0365044
III	1140098	1142456	0.626428	5.52833	10.0192	0.00154915	0.0365144
IV	2385569	2385917	0.813484	2.8658	9.97368	0.00158794	0.0373324
III	2304621	2305316	0.673695	4.20768	9.9715	0.00158982	0.0373324
IV	6109124	6110131	0.566083	4.24161	9.96621	0.00159439	0.0373696
V	20464898	20465266	0.607649	3.26176	9.91465	0.00163968	0.0383594
IV	7485893	7489589	0.365067	6.43578	9.90142	0.00165151	0.038564
I	9497726	9500159	0.480623	6.37712	9.89527	0.00165704	0.038621
I	2603270	2604528	0.551192	4.67545	9.88899	0.00166271	0.0386361
I	3601492	3604287	0.392938	5.66038	9.88721	0.00166431	0.0386361
III	2377174	2380070	0.71834	5.74051	9.88338	0.00166778	0.0386361
III	9320069	9321573	-0.530958	4.56569	9.879	0.00167176	0.0386361
III	89773	90612	0.701522	3.68198	9.8775	0.00167312	0.0386361
II	10829732	10831378	0.577521	4.76832	9.87092	0.00167912	0.0387032
V	2702966	2703761	0.749463	4.32366	9.86328	0.00168611	0.0387634
X	7651157	7651525	0.619119	3.60613	9.8613	0.00168792	0.0387634
III	10676485	10677229	0.62355	3.44556	9.85064	0.00169773	0.038869
II	11917030	11917422	0.65346	3.475	9.84955	0.00169873	0.038869
V	13745418	13746805	-0.485178	4.65938	9.83825	0.0017092	0.0390372
II	12282059	12283678	0.452198	5.02648	9.8316	0.00171539	0.0391073
X	2888298	2889083	0.679825	3.87077	9.81444	0.00173147	0.0394019
V	20479804	20481499	0.520218	5.20676	9.79656	0.00174839	0.0395459
II	14559495	14560767	0.487969	4.54387	9.79534	0.00174954	0.0395459
IV	17004763	17005041	0.832849	3.0599	9.79202	0.00175271	0.0395459
IV	11361410	11362191	0.636172	3.68459	9.78962	0.001755	0.0395459
II	3547278	3547872	0.690752	3.92097	9.78855	0.00175602	0.0395459
III	2344115	2345239	0.853116	4.111	9.78778	0.00175675	0.0395459
III	3292992	3293470	0.943507	3.25701	9.78438	0.00176001	0.039548
X	1218653	1219246	0.610968	3.59004	9.77134	0.00177253	0.039758
III	12442364	12450529	0.392678	7.2183	9.75658	0.00178682	0.0400068
I	1139877	1140941	0.630017	4.36369	9.74572	0.00179741	0.0401528
V	20257333	20260999	0.450483	6.44625	9.74332	0.00179976	0.0401528
IV	14111065	14115313	0.384288	6.32133	9.73493	0.00180798	0.0402646
I	14521067	14522904	0.644052	5.07917	9.71602	0.00182669	0.0406089
IV	2014942	2015713	0.66665	4.05944	9.68784	0.00185492	0.0411334
IV	1997957	1998377	0.935086	3.06464	9.68592	0.00185685	0.0411334
III	2191609	2192649	0.769364	4.55345	9.67839	0.00186448	0.0411635
II	5379019	5379780	0.621803	3.66561	9.67808	0.00186479	0.0411635
III	13519755	13520501	0.764351	3.90523	9.66954	0.00187348	0.0412826
II	9938374	9938662	0.93542	2.28524	9.6201	0.00192459	0.0422979
II	11730255	11730896	0.799248	3.63617	9.61845	0.00192632	0.0422979
V	18866121	18866463	0.986156	2.68029	9.61437	0.0019306	0.0423177
II	11489745	11491209	0.416324	5.10054	9.57018	0.00197764	0.04324
IV	1939135	1940737	0.782967	5.17123	9.56837	0.00197959	0.04324
II	9800969	9802165	-0.469941	4.53457	9.56408	0.00198422	0.0432656
IV	6317066	6317995	0.509602	4.67997	9.53801	0.0020126	0.0436364
V	1889522	1890329	0.668602	3.61881	9.5335	0.00201755	0.0436364
IV	2996024	2996899	0.706687	4.22518	9.53121	0.00202007	0.0436364
X	1522131	1522576	0.778587	3.49239	9.53015	0.00202123	0.0436364
IV	13509975	13512060	0.448431	5.41257	9.52933	0.00202214	0.0436364
I	904665	905667	0.620047	4.12214	9.52933	0.00202214	0.0436364
II	12715790	12716116	0.67099	3.25063	9.52566	0.00202619	0.0436486
I	11604684	11605191	0.837896	3.59507	9.5088	0.00204489	0.0439657
III	1819792	1823012	0.599296	6.01201	9.50607	0.00204794	0.0439657
X	10921443	10923748	0.473411	5.65019	9.49745	0.00205758	0.044097
I	13086856	13087059	-1.05183	1.79916	9.46337	0.00209616	0.0448471
X	593459	594333	0.697101	4.06908	9.4493	0.0021123	0.0450763
III	476020	476738	0.613592	3.92032	9.44775	0.00211408	0.0450763
X	373711	376613	0.459839	5.90075	9.4193	0.00214713	0.0456703
IV	4392483	4392779	0.661416	2.94062	9.41751	0.00214923	0.0456703
III	2478888	2479627	0.699718	3.79644	9.37483	0.00219986	0.0466668
I	2118938	2119771	0.614549	3.68429	9.33649	0.00224636	0.0475726
IV	7732445	7733690	-0.548749	4.51398	9.32915	0.00225537	0.0476828
V	9508024	9510659	-0.422261	5.50624	9.32186	0.00226436	0.0477921
II	5661115	5661933	0.782368	3.6975	9.27439	0.0023238	0.0489641
III	1515174	1517700	0.73051	5.43411	9.2578	0.00234495	0.0493266
