# Supplementary material for: Region-specific H3K9me3 gain in aged somatic tissues in Caenorhabditis elegans
Source: PLoS Genet. 2021 Sep 10;17(9):e1009432. doi: 10.1371/journal.pgen.1009432 (PMC8457455; doi:10.1371/journal.pgen.1009432)
Supplement: S5 Table — (XLSX) [file pgen.1009432.s016.xlsx]

## Sheet: Table S5
Table S5. Differential H3K27me3 peak regions.
Chromosome	start	end	logFC	logCPM	LR	PValue	FDR
II	1233954	1235189	1.79274	3.81563	80.475	2.94404e-19	1.72815e-15
II	1243437	1244714	1.64023	3.86816	57.6457	3.13847e-14	9.21142e-11
III	1088125	1090727	1.62435	4.87457	35.7547	2.23793e-09	3.64019e-06
III	13504260	13505682	1.0343	4.26211	35.5542	2.48054e-09	3.64019e-06
IV	5586596	5588930	-1.1156	4.98139	34.8458	3.56871e-09	4.18967e-06
II	1240359	1242202	1.16137	4.79063	31.6505	1.84569e-08	1.8057e-05
X	1217384	1219340	0.79378	4.86626	27.6346	1.46537e-07	0.000122882
III	10630973	10631255	1.88523	2.21505	26.769	2.2928e-07	0.000166219
III	9188074	9189834	0.812132	4.56918	26.5648	2.5485e-07	0.000166219
III	10439586	10441850	0.874147	4.55457	26.2875	2.94193e-07	0.000172692
IV	13365965	13367944	0.77777	4.83951	25.6122	4.1739e-07	0.000222734
IV	9950572	9954393	0.651378	5.6759	24.303	8.23103e-07	0.000402635
I	3608113	3612560	0.653451	5.77219	22.6133	1.98112e-06	0.000894551
IV	13397364	13401760	0.54818	6.04156	21.9388	2.81484e-06	0.00106995
III	1152731	1155654	0.65018	5.34039	21.9043	2.86588e-06	0.00106995
X	13883122	13885374	0.673919	4.92866	21.8708	2.91639e-06	0.00106995
V	18052158	18054669	0.826795	5.3132	21.6016	3.35577e-06	0.00115873
X	1220698	1221529	1.01469	3.48448	21.0877	4.38735e-06	0.00143076
I	10415184	10417810	0.746958	5.48392	20.7529	5.22526e-06	0.00161433
V	12811951	12813604	-0.676711	4.72862	20.5814	5.71488e-06	0.00167732
II	12129712	12132632	0.676449	5.15347	19.7855	8.66361e-06	0.00242169
III	4431252	4440588	0.369248	7.73824	19.4381	1.03912e-05	0.00268244
X	2887722	2888579	1.06195	3.54195	19.4163	1.05104e-05	0.00268244
V	1579960	1585982	0.550786	6.3481	19.0617	1.26561e-05	0.00297173
V	4177946	4180396	0.685157	4.98595	19.0616	1.26564e-05	0.00297173
V	18606429	18607498	1.0492	3.8449	18.9515	1.34082e-05	0.00302715
IV	10716743	10717561	0.897786	3.5977	18.6346	1.5832e-05	0.00341111
I	9335925	9336321	1.45585	2.40463	18.5825	1.6271e-05	0.00341111
I	3439918	3442133	0.656424	4.9614	18.4605	1.7346e-05	0.00351107
X	9421848	9425584	0.522534	5.72711	17.9972	2.21225e-05	0.00432864
II	12136424	12137413	0.959071	3.63792	17.2763	3.2319e-05	0.00611976
I	7555484	7558735	0.631537	5.66246	17.2147	3.33839e-05	0.00612387
IV	5584926	5585125	-1.62335	1.79637	16.9376	3.86293e-05	0.00687132
V	8577446	8579571	0.647465	4.94389	16.8359	4.07546e-05	0.00687426
II	14570507	14570882	1.13524	2.7896	16.8251	4.09879e-05	0.00687426
IV	1062950	1064431	0.872893	4.35548	16.5227	4.8071e-05	0.00783825
I	500967	509198	0.396571	6.69883	16.4545	4.98325e-05	0.00790587
III	2208508	2210515	0.742116	4.7486	16.2816	5.45909e-05	0.00843286
X	36296	36632	1.64288	1.98889	15.1902	9.72055e-05	0.0146307
III	10837557	10839198	0.666623	4.3102	15.1388	9.98905e-05	0.0146589
IV	11084183	11085737	0.636164	4.657	14.9474	0.000110551	0.0158113
III	7309673	7312812	0.557808	5.57292	14.8983	0.000113468	0.0158113
IV	5173285	5179196	0.38872	6.47385	14.8595	0.000115824	0.0158113
I	359093	362188	0.524977	5.43927	14.7539	0.000122492	0.0163415
I	7815501	7819699	0.491271	5.99901	14.5728	0.000134845	0.0175898
III	4370331	4375996	-0.394684	6.38301	14.0153	0.000181332	0.0231395
II	13762071	13762944	0.686065	4.35775	13.9198	0.000190776	0.0235006
IV	8390699	8392894	0.745669	5.03067	13.9062	0.000192169	0.0235006
I	9599460	9602403	-0.517838	5.36667	13.7748	0.000206077	0.0246872
II	10201835	10202180	1.11399	2.55555	13.5898	0.000227419	0.0263657
IV	4753419	4756756	0.461735	5.62151	13.5762	0.000229072	0.0263657
IV	12468921	12469846	0.816645	3.46189	13.5224	0.000235737	0.0266111
II	1329485	1329876	1.19017	2.26832	13.4674	0.000242748	0.0266936
I	11599871	11600620	0.798742	3.36996	13.4457	0.000245563	0.0266936
III	1126370	1127144	0.927644	3.19431	13.2158	0.000277593	0.0296267
IV	2883232	2883733	0.906706	3.10491	13.0491	0.000303438	0.0318068
V	14408042	14410613	-0.542932	5.1864	13.0129	0.00030935	0.0318576
II	12002995	12003317	1.26019	2.21297	12.4897	0.000409208	0.0414146
I	7223330	7224058	0.799472	3.58061	12.4278	0.000422994	0.0420843
I	1426101	1428023	0.539191	4.74848	12.3037	0.000452053	0.0439618
IV	1061089	1061656	0.959705	3.0308	12.2668	0.000461085	0.0439618
I	8580258	8580947	0.831984	3.25354	12.2285	0.000470641	0.0439618
II	1238746	1239195	0.938128	2.79052	12.2239	0.000471822	0.0439618
II	13038894	13042927	0.488774	5.6966	12.1701	0.000485628	0.0445412
V	11497042	11498884	-0.523088	4.91577	12.055	0.000516527	0.0466464
V	11081474	11082801	0.724877	4.35188	11.9102	0.000558271	0.0496523
