# Supplementary material for: Region-specific H3K9me3 gain in aged somatic tissues in Caenorhabditis elegans
Source: PLoS Genet. 2021 Sep 10;17(9):e1009432. doi: 10.1371/journal.pgen.1009432 (PMC8457455; doi:10.1371/journal.pgen.1009432)
Supplement: S6 Table — (XLSX) [file pgen.1009432.s017.xlsx]

## Sheet: dataset_table_v3
Table S6. Summary of publicly available ChIP-ChIP, ChIP-seq, and ATAC-seq data sets.
Factor	Stages	Data.source	Data.type
AHA-1	L1, L4	Kudron et al., Genetics 2018	non-Histone ChIP-seq
AHR-1	Late embryos	Kudron et al., Genetics 2018	non-Histone ChIP-seq
ALY-1	EE, L1, L2, L3, L4	Kudron et al., Genetics 2018	non-Histone ChIP-seq
AMA-1	EE, L1, L2, L3, L4, YA	Kudron et al., Genetics 2018	non-Histone ChIP-seq
AMA-1	Mixed-stage embryos	modENCODE6227	non-Histone ChIP-seq
AMA-1	Mixed-stage embryos	modENCODE6230	non-Histone ChIP-seq
ASH-2	Adult (AD no embryos)	modENCODE5231	non-Histone ChIP-seq
ATAC-seq	Age and development dynamic peaks	﻿Jänes et al., eLife 2018	ATAC-seq
ATF-7	YA	Kudron et al., Genetics 2018	non-Histone ChIP-seq
ATHP-1	YA	Kudron et al., Genetics 2018	non-Histone ChIP-seq
B0035.1	YA	Kudron et al., Genetics 2018	non-Histone ChIP-seq
B0261.1	YA	Kudron et al., Genetics 2018	non-Histone ChIP-seq
B0310.2	EE	Kudron et al., Genetics 2018	non-Histone ChIP-seq
BLMP-1	L1, L2	Kudron et al., Genetics 2018	non-Histone ChIP-seq
C01B12.2	L2	Kudron et al., Genetics 2018	non-Histone ChIP-seq
C04F5.9	L1	Kudron et al., Genetics 2018	non-Histone ChIP-seq
C05D10.1	L4	Kudron et al., Genetics 2018	non-Histone ChIP-seq
C06A8.2	YA	Kudron et al., Genetics 2018	non-Histone ChIP-seq
C08G9.2	Late embryos	Kudron et al., Genetics 2018	non-Histone ChIP-seq
C16A3.4	L1	Kudron et al., Genetics 2018	non-Histone ChIP-seq
C27D6.4	L2	Kudron et al., Genetics 2018	non-Histone ChIP-seq
C34B4.2	L1	Kudron et al., Genetics 2018	non-Histone ChIP-seq
C34F6.9	L2	Kudron et al., Genetics 2018	non-Histone ChIP-seq
CAPG-1	Mixed-stage embryos	Kranz et al., Genome Biology 2013	Histone ChIP-seq
CBP-1	Mixed-stage embryos	modENCODE6234	non-Histone ChIP-seq
CEBP-1	YA	Kudron et al., Genetics 2018	non-Histone ChIP-seq
CEH-14	Late embryos	Kudron et al., Genetics 2018	non-Histone ChIP-seq
CEH-16	L2, L3	Kudron et al., Genetics 2018	non-Histone ChIP-seq
CEH-18	Late embryos	Kudron et al., Genetics 2018	non-Histone ChIP-seq
CEH-2	Late embryos	Kudron et al., Genetics 2018	non-Histone ChIP-seq
CEH-22	Late embryos	Kudron et al., Genetics 2018	non-Histone ChIP-seq
CEH-24	Late embryos	Kudron et al., Genetics 2018	non-Histone ChIP-seq
CEH-26	Late embryos	Kudron et al., Genetics 2018	non-Histone ChIP-seq
CEH-30	Late embryos	Kudron et al., Genetics 2018	non-Histone ChIP-seq
CEH-31	Late embryos	Kudron et al., Genetics 2018	non-Histone ChIP-seq
CEH-32	L4	Kudron et al., Genetics 2018	non-Histone ChIP-seq
CEH-34	Late embryos	Kudron et al., Genetics 2018	non-Histone ChIP-seq
CEH-36	EE	Kudron et al., Genetics 2018	non-Histone ChIP-seq
CEH-38	L3,L4	Kudron et al., Genetics 2018	non-Histone ChIP-seq
CEH-39	Late embryos	Kudron et al., Genetics 2018	non-Histone ChIP-seq
CEH-48	Late embryos	Kudron et al., Genetics 2018	non-Histone ChIP-seq
CEH-79	YA	Kudron et al., Genetics 2018	non-Histone ChIP-seq
CEH-9	L3,Late embryos	Kudron et al., Genetics 2018	non-Histone ChIP-seq
CEH-90	L1	Kudron et al., Genetics 2018	non-Histone ChIP-seq
CES-1	L1,L3,L4,Late embryos	Kudron et al., Genetics 2018	non-Histone ChIP-seq
CEY-2	L4	Kudron et al., Genetics 2018	non-Histone ChIP-seq
CHD-3	Adult (AD no embryos)	modENCODE5207	non-Histone ChIP-seq
CHD-3	Adult (AD no embryos)	modENCODE5214	non-Histone ChIP-seq
CHD-7	YA	Kudron et al., Genetics 2018	non-Histone ChIP-seq
CHE-1	Late embryos	Kudron et al., Genetics 2018	non-Histone ChIP-seq
COG-1	Mid embryos	Kudron et al., Genetics 2018	non-Histone ChIP-seq
COH-1	Adult (AD no embryos)	modENCODE5186	non-Histone ChIP-seq
COH-3	Adult (AD no embryos)	modENCODE5222	non-Histone ChIP-seq
COH-3	Adult (AD no embryos)	modENCODE5230	non-Histone ChIP-seq
DAF-12	L3	Kudron et al., Genetics 2018	non-Histone ChIP-seq
DAF-16	L4	Kudron et al., Genetics 2018	non-Histone ChIP-seq
DAO-5	L4,YA	Kudron et al., Genetics 2018	non-Histone ChIP-seq
DIE-1	YA	Kudron et al., Genetics 2018	non-Histone ChIP-seq
DMD-4	L2,Late embryos	Kudron et al., Genetics 2018	non-Histone ChIP-seq
DPFF-1	YA	Kudron et al., Genetics 2018	non-Histone ChIP-seq
DPL-1	L1,L4,YA,YA	Kudron et al., Genetics 2018	non-Histone ChIP-seq
DPL-1	L3	modENCODE3575	non-Histone ChIP-seq
DPL-1	Late embryos	modENCODE3935	non-Histone ChIP-seq
DPY-26	Mixed-stage embryos	modENCODE6269	non-Histone ChIP-seq
DPY-27	Early embryos	modENCODE3435	non-Histone ChIP-chip
DPY-27	L3	modENCODE3571	non-Histone ChIP-seq
DPY-27	Mixed-stage embryos	modENCODE90	non-Histone ChIP-chip
DPY-28	Mixed-stage embryos	modENCODE6285	non-Histone ChIP-seq
DPY-30	Mixed-stage embryos	modENCODE6232	non-Histone ChIP-seq
DSC-1	L1	Kudron et al., Genetics 2018	non-Histone ChIP-seq
DUXL-1	L4	Kudron et al., Genetics 2018	non-Histone ChIP-seq
DVE-1	L4,Late embryos	Kudron et al., Genetics 2018	non-Histone ChIP-seq
EFL-1	L1,YA,YA	Kudron et al., Genetics 2018	non-Histone ChIP-seq
EFL-1	L3	modENCODE3577	non-Histone ChIP-seq
EFL-1	Late embryos	modENCODE3934	non-Histone ChIP-seq
EGL-13	L1	Kudron et al., Genetics 2018	non-Histone ChIP-seq
EGL-27	L1,L2,L3,L4	Kudron et al., Genetics 2018	non-Histone ChIP-seq
EGL-5	L3	Kudron et al., Genetics 2018	non-Histone ChIP-seq
ELT-1	E,L2,L3	Kudron et al., Genetics 2018	non-Histone ChIP-seq
ELT-2	L1,L3,Late embryos	Kudron et al., Genetics 2018	non-Histone ChIP-seq
ELT-3	Em,L1,L2,L3	Kudron et al., Genetics 2018	non-Histone ChIP-seq
ELT-4	Late embryos	Kudron et al., Genetics 2018	non-Histone ChIP-seq
EOR-1	L3	Kudron et al., Genetics 2018	non-Histone ChIP-seq
EPC-1	L3	modENCODE3573	non-Histone ChIP-seq
ETS-4	Late embryos	Kudron et al., Genetics 2018	non-Histone ChIP-seq
ETS-7	EE	Kudron et al., Genetics 2018	non-Histone ChIP-seq
F08F3.9	YA	Kudron et al., Genetics 2018	non-Histone ChIP-seq
F10B5.3	L4	Kudron et al., Genetics 2018	non-Histone ChIP-seq
F10E7.11	YA	Kudron et al., Genetics 2018	non-Histone ChIP-seq
F13C5.2	EE	Kudron et al., Genetics 2018	non-Histone ChIP-seq
F13H6.1	L2,Late embryos	Kudron et al., Genetics 2018	non-Histone ChIP-seq
F16B12.6	L1	Kudron et al., Genetics 2018	non-Histone ChIP-seq
F22D6.2	YA	Kudron et al., Genetics 2018	non-Histone ChIP-seq
F23B12.7	YA	Kudron et al., Genetics 2018	non-Histone ChIP-seq
F23F12.9	Em	Kudron et al., Genetics 2018	non-Histone ChIP-seq
F37D6.2	L4	Kudron et al., Genetics 2018	non-Histone ChIP-seq
F45C12.2	L1,L2,L3,L4	Kudron et al., Genetics 2018	non-Histone ChIP-seq
F49E8.2	L4,YA	Kudron et al., Genetics 2018	non-Histone ChIP-seq
F52B5.7	YA	Kudron et al., Genetics 2018	non-Histone ChIP-seq
F55B11.4	YA	Kudron et al., Genetics 2018	non-Histone ChIP-seq
F57C9.4	YA	Kudron et al., Genetics 2018	non-Histone ChIP-seq
FAX-1	Late embryos	Kudron et al., Genetics 2018	non-Histone ChIP-seq
FKH-10	L1,L3,L4,Late embryos	Kudron et al., Genetics 2018	non-Histone ChIP-seq
FKH-2	L3	Kudron et al., Genetics 2018	non-Histone ChIP-seq
FKH-3	YA	Kudron et al., Genetics 2018	non-Histone ChIP-seq
FKH-4	L1	Kudron et al., Genetics 2018	non-Histone ChIP-seq
FKH-6	Late embryos	Kudron et al., Genetics 2018	non-Histone ChIP-seq
FKH-8	L1	Kudron et al., Genetics 2018	non-Histone ChIP-seq
FOS-1	L1,L2,L3,L4	Kudron et al., Genetics 2018	non-Histone ChIP-seq
GMEB-2	Late embryos	Kudron et al., Genetics 2018	non-Histone ChIP-seq
H2A.Z/H2AV/HTZ1	L3	modENCODE3569	Histone ChIP-seq
H2A.Z/H2AV/HTZ1	Mixed-stage embryos	modENCODE43	Histone ChIP-chip
H2A.Z/H2AV/HTZ1	Mixed-stage embryos	modENCODE6218	Histone ChIP-seq
H2AK5ac	Adult (AD germline)	modENCODE5251	Histone ChIP-seq
H3K14ac	Adult (AD no embryos)	modENCODE5174	Histone ChIP-seq
H3K18ac	L3	modENCODE5046	Histone ChIP-seq
H3K23ac	L3	modENCODE5053	Histone ChIP-seq
H3K27ac	Early embryos	modENCODE3200	Histone ChIP-chip
H3K27ac	Adult (AD no embryos)	modENCODE3921	Histone ChIP-seq
H3K27me1	Early embryos	modENCODE3179	Histone ChIP-chip
H3K27me1	Early embryos	modENCODE3180	Histone ChIP-chip
H3K27me1	L3	modENCODE3203	Histone ChIP-chip
H3K36ac	Early embryos	modENCODE3178	Histone ChIP-chip
H3K36ac	L3	modENCODE5043	Histone ChIP-seq
H3K36me1	L3	modENCODE3205	Histone ChIP-chip
H3K36me1	Adult (AD no embryos)	modENCODE6244	Histone ChIP-seq
H3K36me2	L3	modENCODE5041	Histone ChIP-seq
H3K36me3	Adult (day 2)	Pu et al., Gene&Dev 2015	Histone ChIP-seq
H3K36me3	Adult (day 12)	Pu et al., Gene&Dev 2015	Histone ChIP-seq
H3K36me3	Early embryos	modENCODE3553	Histone ChIP-chip
H3K36me3	L3	modENCODE3557	Histone ChIP-chip
H3K36me3	Adult (AD no embryos)	modENCODE3559	Histone ChIP-chip
H3K36me3	L3	modENCODE3563	Histone ChIP-seq
H3K4me1	Adult (AD no embryos)	modENCODE6246	Histone ChIP-seq
H3K4me2	Early embryos	modENCODE3198	Histone ChIP-chip
H3K4me2	Early embryos	modENCODE3199	Histone ChIP-chip
H3K4me3	Adult (day 2)	Pu et al., PLOS Genetics 2018	Histone ChIP-seq
H3K4me3	Adult (day 12)	Pu et al., PLOS Genetics 2018	Histone ChIP-seq
H3K4me3	Early embryos	modENCODE3197	Histone ChIP-chip
H3K4me3	Early embryos	modENCODE3546	Histone ChIP-chip
H3K4me3	Late embryos	modENCODE3547	Histone ChIP-chip
H3K4me3	L3	modENCODE3550	Histone ChIP-chip
H3K4me3	Adult (AD no embryos)	modENCODE3552	Histone ChIP-chip
H3K4me3	L3	modENCODE3576	Histone ChIP-seq
H3K79me1	Mixed-stage embryos	modENCODE3202	Histone ChIP-chip
H3K79me1	L3	modENCODE3320	Histone ChIP-chip
H3K79me2	Mixed-stage embryos	modENCODE3204	Histone ChIP-chip
H3K79me2	L3	modENCODE3321	Histone ChIP-chip
H3K79me3	L3	modENCODE3322	Histone ChIP-chip
H3K79me3	Adult (AD no embryos)	modENCODE5173	Histone ChIP-seq
H3K9ac	L3	modENCODE3578	Histone ChIP-seq
H3K9acS10P	L3	modENCODE5988	Histone ChIP-seq
H3K9me1	L3	modENCODE5036	Histone ChIP-seq
H3K9me2	L3	modENCODE5050	Histone ChIP-seq
H3K9me2	Adult (AD germline)	modENCODE6325	Histone ChIP-seq
H3K9me2	Mixed stages	Lee et al., eLife 2019	Histone ChIP-seq
H3K9me3	L3	modENCODE5037	Histone ChIP-seq
H3S10ph	Adult (AD no embryos)	modENCODE5244	Histone ChIP-seq
H4acTetra	L3	modENCODE3572	Histone ChIP-seq
H4K16ac	Early embryos	modENCODE3182	Histone ChIP-chip
H4K20me1	Late embryos	modENCODE3196	Histone ChIP-chip
H4K20me1	Early embryos	modENCODE3434	Histone ChIP-chip
H4K20me1	Mixed-stage embryos	modENCODE6211	Histone ChIP-seq
H4K8ac	Early embryos	modENCODE3181	Histone ChIP-chip
H4K8ac	Adult (AD no embryos)	modENCODE6009	Histone ChIP-seq
HCP-4	Mixed-stage embryos	modENCODE6023	non-Histone ChIP-seq
HCP-6	Mixed-stage embryos	Kranz et al., Genome Biology 2013	Histone ChIP-seq
HDAC-1	L3	modENCODE5973	non-Histone ChIP-seq
HIF-1	L4	Kudron et al., Genetics 2018	non-Histone ChIP-seq
HIM-1	L4,YA	Kudron et al., Genetics 2018	non-Histone ChIP-seq
HIM-3	Adult (AD no embryos)	modENCODE5240	non-Histone ChIP-seq
HIM-5	Adult (AD no embryos)	modENCODE6301	non-Histone ChIP-seq
HIM17	Adult (AD no embryos)	modENCODE3916	non-Histone ChIP-seq
HLH-1	Mixed-stage embryos	Kudron et al., Genetics 2018	non-Histone ChIP-seq
HLH-12	YA	Kudron et al., Genetics 2018	non-Histone ChIP-seq
HLH-15	Late embryos	Kudron et al., Genetics 2018	non-Histone ChIP-seq
HLH-30	L4,Late embryos	Kudron et al., Genetics 2018	non-Histone ChIP-seq
HLH-4	L1	Kudron et al., Genetics 2018	non-Histone ChIP-seq
HLH-6	Late embryos	Kudron et al., Genetics 2018	non-Histone ChIP-seq
HLH-8	Late embryos	Kudron et al., Genetics 2018	non-Histone ChIP-seq
HMBX-1	EE	Kudron et al., Genetics 2018	non-Histone ChIP-seq
HMG-11	L3	Kudron et al., Genetics 2018	non-Histone ChIP-seq
HND-1	EE	Kudron et al., Genetics 2018	non-Histone ChIP-seq
HPL-2	Late embryos	modENCODE3438	non-Histone ChIP-chip
HPL-2	L3	modENCODE3624	non-Histone ChIP-chip
HPL-2	L3	modENCODE5976	non-Histone ChIP-seq
HTP-3	Adult (AD no embryos)	modENCODE6272	non-Histone ChIP-seq
IMB-1	Mixed-stage embryos	modENCODE6257	non-Histone ChIP-seq
IRX-1	L1	Kudron et al., Genetics 2018	non-Histone ChIP-seq
JHDM-1	Early embryos	modENCODE6329	non-Histone ChIP-seq
JUN-1	L1,L3,L4	Kudron et al., Genetics 2018	non-Histone ChIP-seq
K09A11.1	Late embryos	Kudron et al., Genetics 2018	non-Histone ChIP-seq
KLE-2	Adult (AD no embryos)	modENCODE5220	non-Histone ChIP-seq
KLE-2	L3	Kranz et al., Genome Biology 2013	Histone ChIP-seq
KLE-2	Mixed-stage embryos	Kranz et al., Genome Biology 2013	Histone ChIP-seq
LEM-2	Mixed-stage embryos	modENCODE3164	non-Histone ChIP-chip
LEM-2	Mixed-stage embryos	modENCODE3165	non-Histone ChIP-chip
LEM-2	Mixed-stage embryos	modENCODE3166	non-Histone ChIP-chip
LET-418	L3	modENCODE5974	non-Histone ChIP-seq
LET-418	L3	modENCODE5975	non-Histone ChIP-seq
LET-607	YA	Kudron et al., Genetics 2018	non-Histone ChIP-seq
LIM-6	Late embryos	Kudron et al., Genetics 2018	non-Histone ChIP-seq
LIN-11	L2	Kudron et al., Genetics 2018	non-Histone ChIP-seq
LIN-13	Embryos,L1,L2,L4	Kudron et al., Genetics 2018	non-Histone ChIP-seq
LIN-15B	L1,L3,L4	Kudron et al., Genetics 2018	non-Histone ChIP-seq
LIN-15B	Late embryos	modENCODE3439	non-Histone ChIP-chip
LIN-35	L1,YA	Kudron et al., Genetics 2018	non-Histone ChIP-seq
LIN-35	L3	modENCODE3570	non-Histone ChIP-seq
LIN-35	Late embryos	modENCODE3925	non-Histone ChIP-seq
LIN-37	L3	modENCODE3566	non-Histone ChIP-seq
LIN-37	Late embryos	modENCODE3928	non-Histone ChIP-seq
LIN-39	L1,L2,L4	Kudron et al., Genetics 2018	non-Histone ChIP-seq
LIN-40	YA	Kudron et al., Genetics 2018	non-Histone ChIP-seq
LIN-52	L3	modENCODE3565	non-Histone ChIP-seq
LIN-52	Late embryos	modENCODE3930	non-Histone ChIP-seq
LIN-53	L3	modENCODE3574	non-Histone ChIP-seq
LIN-54	L3	modENCODE3567	non-Histone ChIP-seq
LIN-54	Late embryos	modENCODE3932	non-Histone ChIP-seq
LIN-61	L3	modENCODE5979	non-Histone ChIP-seq
LIN-61	L3	modENCODE5980	non-Histone ChIP-seq
LIN-9	L3	modENCODE3568	non-Histone ChIP-seq
LIN-9	Late embryos	modENCODE3924	non-Histone ChIP-seq
LIR-3	L1,L4	Kudron et al., Genetics 2018	non-Histone ChIP-seq
LSY-12	L3	Kudron et al., Genetics 2018	non-Histone ChIP-seq
LSY-2	Embryos,L1,L2,L4	Kudron et al., Genetics 2018	non-Histone ChIP-seq
LSY-27	YA	Kudron et al., Genetics 2018	non-Histone ChIP-seq
M03D4.4	Embryos	Kudron et al., Genetics 2018	non-Histone ChIP-seq
MAB-5	Embryos,L2	Kudron et al., Genetics 2018	non-Histone ChIP-seq
MADF-10	YA	Kudron et al., Genetics 2018	non-Histone ChIP-seq
MADF-2	Late embryos	Kudron et al., Genetics 2018	non-Histone ChIP-seq
MAU-2	Mixed-stage embryos	modENCODE6267	non-Histone ChIP-seq
MBF-1	L2	Kudron et al., Genetics 2018	non-Histone ChIP-seq
MDL-1	L1,L2,L3,L4	Kudron et al., Genetics 2018	non-Histone ChIP-seq
MEC-3	Late embryos	Kudron et al., Genetics 2018	non-Histone ChIP-seq
MED-1	Mid embryos	Kudron et al., Genetics 2018	non-Histone ChIP-seq
MEF-2	L1	Kudron et al., Genetics 2018	non-Histone ChIP-seq
MEL-28	YA	Kudron et al., Genetics 2018	non-Histone ChIP-seq
MEP-1	EM,L1,L4	Kudron et al., Genetics 2018	non-Histone ChIP-seq
MES-2	L4	Kudron et al., Genetics 2018	non-Histone ChIP-seq
MES-4	YA	Kudron et al., Genetics 2018	non-Histone ChIP-seq
MES-4	Early embryos	modENCODE195	non-Histone ChIP-chip
MIS-12	Mixed-stage embryos	modENCODE6021	non-Histone ChIP-seq
MIX-1	Mixed-stage embryos	modENCODE6237	non-Histone ChIP-seq
MIX-2	Mixed-stage embryos	Kranz et al., Genome Biology 2013	Histone ChIP-seq
MLS-2	EM	Kudron et al., Genetics 2018	non-Histone ChIP-seq
MML-1	L3	Kudron et al., Genetics 2018	non-Histone ChIP-seq
MRE-11	Adult (AD no embryos)	modENCODE5190	non-Histone ChIP-seq
MRE-11	Adult (AD no embryos)	modENCODE5193	non-Histone ChIP-seq
MRE-11	Adult (AD no embryos)	modENCODE5209	non-Histone ChIP-seq
MRG-1	Adult (AD no embryos)	modENCODE5189	non-Histone ChIP-seq
MRG-1	Adult (AD no embryos)	modENCODE5219	non-Histone ChIP-seq
MRG-1	Adult (AD no embryos)	modENCODE5233	non-Histone ChIP-seq
MRG-1	Early embryos	modENCODE6341	non-Histone ChIP-seq
MSH-5	Adult (AD no embryos)	modENCODE5208	non-Histone ChIP-seq
MSH-5	Adult (AD no embryos)	modENCODE5216	non-Histone ChIP-seq
MXL-1	YA	Kudron et al., Genetics 2018	non-Histone ChIP-seq
NFYA-1	L3,Late embryos,YA	Kudron et al., Genetics 2018	non-Histone ChIP-seq
NHR-10	L2,L4	Kudron et al., Genetics 2018	non-Histone ChIP-seq
NHR-102	L4	Kudron et al., Genetics 2018	non-Histone ChIP-seq
NHR-11	L1,L2,L3,L4,Late embryos	Kudron et al., Genetics 2018	non-Histone ChIP-seq
NHR-116	L4	Kudron et al., Genetics 2018	non-Histone ChIP-seq
NHR-12	Embryos,L1,L2,L3	Kudron et al., Genetics 2018	non-Histone ChIP-seq
NHR-129	L2	Kudron et al., Genetics 2018	non-Histone ChIP-seq
NHR-179	YA	Kudron et al., Genetics 2018	non-Histone ChIP-seq
NHR-2	Late embryos	Kudron et al., Genetics 2018	non-Histone ChIP-seq
NHR-20	L1	Kudron et al., Genetics 2018	non-Histone ChIP-seq
NHR-21	L2	Kudron et al., Genetics 2018	non-Histone ChIP-seq
NHR-23	L2,L3	Kudron et al., Genetics 2018	non-Histone ChIP-seq
NHR-232	Late embryos	Kudron et al., Genetics 2018	non-Histone ChIP-seq
NHR-237	Embryos,L1,L2,L3,L4	Kudron et al., Genetics 2018	non-Histone ChIP-seq
NHR-25	L2,L3,L4	Kudron et al., Genetics 2018	non-Histone ChIP-seq
NHR-28	Embryos,L1,L3,L4	Kudron et al., Genetics 2018	non-Histone ChIP-seq
NHR-43	L3	Kudron et al., Genetics 2018	non-Histone ChIP-seq
NHR-47	L1	Kudron et al., Genetics 2018	non-Histone ChIP-seq
NHR-48	L4	Kudron et al., Genetics 2018	non-Histone ChIP-seq
NHR-6	L2,L4	Kudron et al., Genetics 2018	non-Histone ChIP-seq
NHR-67	L3	Kudron et al., Genetics 2018	non-Histone ChIP-seq
NHR-71	L1	Kudron et al., Genetics 2018	non-Histone ChIP-seq
NHR-76	Embryos,L1,L3,L4	Kudron et al., Genetics 2018	non-Histone ChIP-seq
NHR-77	L1,L2,L3,L4	Kudron et al., Genetics 2018	non-Histone ChIP-seq
NHR-80	YA	Kudron et al., Genetics 2018	non-Histone ChIP-seq
NHR-84	L1	Kudron et al., Genetics 2018	non-Histone ChIP-seq
NHR-85	L1	Kudron et al., Genetics 2018	non-Histone ChIP-seq
NHR-90	L1,YA	Kudron et al., Genetics 2018	non-Histone ChIP-seq
NPAX-4	Late embryos	Kudron et al., Genetics 2018	non-Histone ChIP-seq
NURF301/NURF1	L3	modENCODE5985	non-Histone ChIP-seq
NURF301/NURF1	L3	modENCODE5986	non-Histone ChIP-seq
NURF301/NURF1	L3	modENCODE5987	non-Histone ChIP-seq
ODD-2	Late embryos	Kudron et al., Genetics 2018	non-Histone ChIP-seq
PAG-3	L1,Late embryos	Kudron et al., Genetics 2018	non-Histone ChIP-seq
PAX-1	Late embryos	Kudron et al., Genetics 2018	non-Histone ChIP-seq
PEB-1	L2	Kudron et al., Genetics 2018	non-Histone ChIP-seq
PHA-4	L3,L4,YA	Kudron et al., Genetics 2018	non-Histone ChIP-seq
PolII	Early embryos	modENCODE6344	non-Histone ChIP-seq
POP-1	Early embryos	Kudron et al., Genetics 2018	non-Histone ChIP-seq
PQM-1	L1,L3,L4,Late embryos	Kudron et al., Genetics 2018	non-Histone ChIP-seq
PQN-85	Mixed-stage embryos	modENCODE6265	non-Histone ChIP-seq
PQN-85	Mixed-stage embryos	Kranz et al., Genome Biology 2013	Histone ChIP-seq
R02D3.7	L2,L3,L4	Kudron et al., Genetics 2018	non-Histone ChIP-seq
R06F6.6	L4	Kudron et al., Genetics 2018	non-Histone ChIP-seq
RBR-2	L4	Kudron et al., Genetics 2018	non-Histone ChIP-seq
REC-8	YA	Kudron et al., Genetics 2018	non-Histone ChIP-seq
REC-8	Adult (AD no embryos)	modENCODE5224	non-Histone ChIP-seq
REF-2	Late embryos	Kudron et al., Genetics 2018	non-Histone ChIP-seq
REPO-1	YA	Kudron et al., Genetics 2018	non-Histone ChIP-seq
RNT-1	L1,Late embryos	Kudron et al., Genetics 2018	non-Histone ChIP-seq
RPC-1	YA	Kudron et al., Genetics 2018	non-Histone ChIP-seq
RPC1	Stage 3 larvae (L3)	modENCODE6300	non-Histone ChIP-seq
SCC-1	Adult (AD no embryos)	modENCODE5187	non-Histone ChIP-seq
SCC-1	Adult (AD no embryos)	modENCODE5188	non-Histone ChIP-seq
SDC-1	Mixed-stage embryos	modENCODE6235	non-Histone ChIP-seq
SDC-2	Late embryos	Kudron et al., Genetics 2018	non-Histone ChIP-seq
SDC-3	Mixed-stage embryos	modENCODE127	non-Histone ChIP-chip
SDZ-38	YA	Kudron et al., Genetics 2018	non-Histone ChIP-seq
SEA-2	L3	Kudron et al., Genetics 2018	non-Histone ChIP-seq
SEM-4	L2	Kudron et al., Genetics 2018	non-Histone ChIP-seq
SKN-1	L1,L2,L3,L4	Kudron et al., Genetics 2018	non-Histone ChIP-seq
SMA-3	L2	Kudron et al., Genetics 2018	non-Histone ChIP-seq
SMA-9	L2	Kudron et al., Genetics 2018	non-Histone ChIP-seq
SMC-4	Mixed-stage embryos	modENCODE6219	non-Histone ChIP-seq
SMC-4	Mixed-stage embryos	Kranz et al., Genome Biology 2013	Histone ChIP-seq
SMC-6	Mixed-stage embryos	modENCODE6283	non-Histone ChIP-seq
SNPC-4	Embryos,L1,L2,L3,L4,YA	Kudron et al., Genetics 2018	non-Histone ChIP-seq
SNU-23	L1	Kudron et al., Genetics 2018	non-Histone ChIP-seq
SOX-4	L1,Late embryos	Kudron et al., Genetics 2018	non-Histone ChIP-seq
SPR-1	L4	Kudron et al., Genetics 2018	non-Histone ChIP-seq
SPTF-1	Embryos	Kudron et al., Genetics 2018	non-Histone ChIP-seq
SWD-3	Mixed-stage embryos	modENCODE6297	non-Histone ChIP-seq
SWSN-7	L1	Kudron et al., Genetics 2018	non-Histone ChIP-seq
SYD-9	Late embryos	Kudron et al., Genetics 2018	non-Histone ChIP-seq
T02C12.2	YA	Kudron et al., Genetics 2018	non-Histone ChIP-seq
T07F8.4	YA	Kudron et al., Genetics 2018	non-Histone ChIP-seq
T26A5.8	YA	Kudron et al., Genetics 2018	non-Histone ChIP-seq
TAF-1	Mixed-stage embryos	modENCODE6251	non-Histone ChIP-seq
TBP-1	Mixed-stage embryos	modENCODE6223	non-Histone ChIP-seq
TBX-2	L1,L3,Late embryos	Kudron et al., Genetics 2018	non-Histone ChIP-seq
TBX-7	Late embryos	Kudron et al., Genetics 2018	non-Histone ChIP-seq
TBX-9	YA	Kudron et al., Genetics 2018	non-Histone ChIP-seq
TLP-1	L1	Kudron et al., Genetics 2018	non-Histone ChIP-seq
TRA-4	EE	Kudron et al., Genetics 2018	non-Histone ChIP-seq
TTX-3	Late embryos	Kudron et al., Genetics 2018	non-Histone ChIP-seq
UNC-120	EM	Kudron et al., Genetics 2018	non-Histone ChIP-seq
UNC-130	L1,L4,YA	Kudron et al., Genetics 2018	non-Histone ChIP-seq
UNC-3	Late embryos	Kudron et al., Genetics 2018	non-Histone ChIP-seq
UNC-30	L1	Kudron et al., Genetics 2018	non-Histone ChIP-seq
UNC-39	Em,L2,L3,L4	Kudron et al., Genetics 2018	non-Histone ChIP-seq
UNC-42	Late embryos	Kudron et al., Genetics 2018	non-Histone ChIP-seq
UNC-55	L2,Late embryos	Kudron et al., Genetics 2018	non-Histone ChIP-seq
UNC-62	Embryos,L1,L2,L3,L4,Adult(day 4)	Kudron et al., Genetics 2018	non-Histone ChIP-seq
UNC-86	L1,Late embryos	Kudron et al., Genetics 2018	non-Histone ChIP-seq
VAB-15	L1	Kudron et al., Genetics 2018	non-Histone ChIP-seq
W03F9.2	LY	Kudron et al., Genetics 2018	non-Histone ChIP-seq
WAGO-9	YA	Kudron et al., Genetics 2018	non-Histone ChIP-seq
XBP-1	L1	Kudron et al., Genetics 2018	non-Histone ChIP-seq
XND-1	YA	Kudron et al., Genetics 2018	non-Histone ChIP-seq
Y116A8C.19	L1	Kudron et al., Genetics 2018	non-Histone ChIP-seq
Y22D7AL.16	Late embryos	Kudron et al., Genetics 2018	non-Histone ChIP-seq
Y53C12C.1	Embryos	Kudron et al., Genetics 2018	non-Histone ChIP-seq
ZAG-1	L1,L2,L3,L4	Kudron et al., Genetics 2018	non-Histone ChIP-seq
ZFP-1	Mixed-stage embryos	modENCODE3561	non-Histone ChIP-chip
ZFP-2	L4	Kudron et al., Genetics 2018	non-Histone ChIP-seq
ZHP-3	Adult (AD no embryos)	modENCODE5218	non-Histone ChIP-seq
ZHP-3	Adult (AD no embryos)	modENCODE5225	non-Histone ChIP-seq
ZIM-1	Adult (AD no embryos)	modENCODE5227	non-Histone ChIP-seq
ZIM-3	YA	Kudron et al., Genetics 2018	non-Histone ChIP-seq
ZIM-3	Adult (AD no embryos)	modENCODE5223	non-Histone ChIP-seq
ZIP-2	L4	Kudron et al., Genetics 2018	non-Histone ChIP-seq
ZIP-5	Late embryos	Kudron et al., Genetics 2018	non-Histone ChIP-seq
ZK185.1	YA	Kudron et al., Genetics 2018	non-Histone ChIP-seq
ZK546.5	L2,L3,L4	Kudron et al., Genetics 2018	non-Histone ChIP-seq
ZTF-11	Embryos,L1,L2,L3,L4	Kudron et al., Genetics 2018	non-Histone ChIP-seq
ZTF-16	Late embryos	Kudron et al., Genetics 2018	non-Histone ChIP-seq
ZTF-18	YA	Kudron et al., Genetics 2018	non-Histone ChIP-seq
ZTF-26	YA	Kudron et al., Genetics 2018	non-Histone ChIP-seq
ZTF-4	L1,L2,L3	Kudron et al., Genetics 2018	non-Histone ChIP-seq
ZTF-7	L4	Kudron et al., Genetics 2018	non-Histone ChIP-seq
