# Supplementary material for: Region-specific H3K9me3 gain in aged somatic tissues in Caenorhabditis elegans
Source: PLoS Genet. 2021 Sep 10;17(9):e1009432. doi: 10.1371/journal.pgen.1009432 (PMC8457455; doi:10.1371/journal.pgen.1009432)
Supplement: S7 Table — (XLSX) [file pgen.1009432.s018.xlsx]

## Sheet: correlation.table.50kb
Table S7. Pair-wise Pearson's correlation cofficients of genome-wide distribution of peak profiles.
	H3K27me3.downregulated	H3K27me3.upregulated	H3K9me3.downregulated	H3K9me3.upregulated
H3K9me3.upregulated	-0.0129312	0.0857071	-0.00197003	1
modEncode5050.H3K9me2	-0.0190749	0.0633869	-0.0205789	0.529293
modEncode5041.H3K36me2	-0.0174656	0.167755	-0.00621058	0.478378
modEncode6244.H3K36me1	-0.0237292	0.123148	-0.0303019	0.475078
H3K9me2.expt1	-0.0247611	0.0545556	-0.0302034	0.474214
modEncode3205.H3K36me1	-0.0177138	0.154135	-0.0256201	0.468061
modEncode3438.HPL2	-0.022714	0.0564197	-0.0265459	0.440963
HPL2	-0.017822	0.0705155	-0.0182593	0.425151
modEncode5980.LIN61	-0.0170822	0.0681209	-0.0178485	0.41803
modEncode5979.LIN61	-0.0145498	0.0729282	-0.0168432	0.41715
LIN61	-0.0240316	0.072738	-0.0255041	0.414561
LIN13	-0.0237159	0.0636742	-0.0303732	0.40254
modEncode5976.HPL2	-0.0225779	0.0728178	-0.0217083	0.399843
modEncode3624.HPL2	-0.0237857	0.0614003	-0.0170633	0.398648
MET2	-0.0198345	0.0797127	-0.0127135	0.398521
modEncode5244.H3S10ph	-0.0231805	0.0695219	-0.0269693	0.358593
KLE2.N2.L3	-0.00161795	0.092314	0.0128806	0.342554
modEncode6325.H3K9me2	-0.0250379	0.0407325	-0.0316898	0.331943
modEncode3439.LIN15B	-0.00148552	0.0628925	0.0103902	0.296484
modEncode3320.H3K79me1	-0.00160968	0.00273545	-0.00438938	0.28766
H3K9me2.expt2	-0.0291826	0.04828	-0.0285704	0.281693
modEncode3553.H3K36me3	-0.0169766	0.106312	-0.000399987	0.275325
modEncode5975.LET418	-0.0108691	0.0785545	-0.00397994	0.27365
LET418	-0.00813318	0.0574631	-0.00209056	0.263341
modEncode5227.ZIM1	-0.0205595	0.0657787	0.0123152	0.258545
modEncode3934.EFL1	-0.0087844	0.0638439	0.0322827	0.255359
modEncode3567.LIN54	-0.00268747	0.0623537	-0.0019223	0.249884
modEncode3568.LIN9	0.00556094	0.0693802	0.0202517	0.24728
H3K36me3	-0.00602626	0.0537635	0.00181659	0.24617
modEncode3924.LIN9	0.00589297	0.0664619	0.00965986	0.24476
modEncode3930.LIN52	0.00722454	0.0571154	0.0272368	0.240352
modEncode3928.LIN37	0.00154803	0.0552841	0.0163952	0.239568
modEncode5173.H3K79me3	-0.0128901	0.0805263	-8.39388e-05	0.238883
modEncode6009.H4K8ac	-0.00679609	0.0553663	0.00771078	0.238862
modEncode3935.DPL1	0.00325209	0.078692	0.0153898	0.236689
modEncode3566.LIN37	-0.00563967	0.0641323	0.0359446	0.230014
modEncode3202.H3K79me1	-0.0135357	0.0545813	0.00515112	0.227891
modEncode3559.H3K36me3	-0.0106157	0.0799099	-0.00167808	0.220603
modEncode3932.LIN54	0.0147652	0.0656376	0.0239863	0.216049
modEncode3925.LIN35	-0.0133044	0.0516138	0.0339778	0.210119
CEH.38	-0.0110078	0.061701	-0.0201604	0.209869
CpG	-0.0136149	0.0638257	-0.0222493	0.20093
modEncode5036.H3K9me1	-0.0252112	0.0736529	-0.0414011	0.19567
KLE2.N2.MxEmb	0.00966839	0.0480192	0.0279749	0.194619
modEncode6246.H3K4me1	0.006007	0.113951	0.000234446	0.184417
modEncode3563.H3K36me3	-0.0163441	0.0592235	-0.00177031	0.181826
modEncode3570.LIN35	-0.0189253	0.0686335	0.0281626	0.171067
modEncode3575.DPL1	-0.00918831	0.0688652	0.0268433	0.168934
CEH.48	-0.00330549	0.0421204	-0.0080457	0.165699
modEncode3182.H4K16ac	0.00881979	0.125235	0.0388427	0.162579
modEncode5233.MRG1	-0.0066706	0.113537	0.0251176	0.157061
modEncode5974.LET418	0.00674009	0.0475288	0.0106517	0.15616
modEncode3577.EFL1	0.00183355	0.0690843	0.0328048	0.155337
H3K36me3.L3	-0.0128335	0.0473044	-0.00204769	0.150191
modEncode3166.LEM2	-0.0194191	-0.0180952	-0.0199914	0.149461
modEncode6329.JHDM1	0.0229939	0.110314	0.0116827	0.148669
modEncode5220.KLE2	-0.0100434	0.0662563	0.0363358	0.145364
modEncode5987.NURF1	0.00518266	0.0915163	0.0438835	0.141997
modEncode3164.LEM2	-0.0133509	-0.011366	-0.0193447	0.13854
modEncode6218.HTZ1	0.0222872	0.134186	0.0570603	0.138533
modEncode6341.MRG1	0.0105288	0.108008	0.0303342	0.138479
modEncode6344.RNApolII.CTD.domain.unphosophorylated	0.0164147	0.0961473	0.003619	0.136901
modEncode43.HTZ1	0.0221025	0.134597	0.0572027	0.136404
modEncode3565.LIN52	0.00182523	0.0453605	0.00336008	0.1336
modEncode5219.MRG1	-0.00702383	0.0924605	0.0282973	0.129302
F16B12.6	0.0074112	0.0676509	0.0391343	0.124226
modEncode3574.LIN53	-0.00586154	0.0475218	0.0361209	0.124202
modEncode5986.NURF1	0.0043784	0.0722651	0.0839986	0.118632
modEncode5187.SCC1	0.00954296	0.132486	0.0401309	0.118113
modEncode5189.MRG1	-0.0059881	0.104786	0.0276273	0.115169
LIN.13	0.0120424	0.0453082	0.0476865	0.107612
modEncode5251.H2AK5ac	-0.00599804	0.0433798	-0.0244925	0.104284
modEncode5209.MRE11	0.0130434	0.0856092	0.0714077	0.102806
modEncode5973.HDA1	-0.00281633	0.0438996	0.0301945	0.0967039
modEncode5223.ZIM3	-0.0212083	0.00578334	-0.00337854	0.0917017
modEncode3180.H3K27me1	-0.0325387	0.0782748	-0.0406645	0.0915407
modEncode6211.H4K20me1	-0.0156853	0.0518197	-0.00206316	0.0904626
modEncode3569.HTZ1	0.0110022	0.141712	0.0469877	0.0872003
H3K27me3.upregulated	-0.00651321	1	-0.0101913	0.0857071
LIN.15B	0.0217639	0.0632912	0.0349277	0.0841084
modEncode5985.NURF1	0.00970909	0.0715781	0.0516978	0.0837846
modEncode195.MES4	0.0160924	0.0577283	0.0199707	0.0829818
modEncode3181.H4K8ac	0.0041386	0.103034	0.0590393	0.0816632
modEncode5188.SCC1	0.00929597	0.118617	0.0432271	0.0809068
ELT.4	-0.00793313	0.0118608	-0.0317391	0.0784747
modEncode6227.AMA1	0.0131069	0.0930961	0.024527	0.0770152
modEncode5218.ZHP3	-0.0129608	0.0160766	0.0440081	0.0764418
modEncode3573.EPC1	-0.00821866	0.0671934	0.0345939	0.0741394
CEH.90	-0.000488465	0.0176036	0.0626583	0.0731215
modEncode3916.HIM1	-0.0142254	0.100356	-0.0158059	0.0695209
modEncode3199.H3K4me2	0.00426276	0.0794718	0.00763281	0.0654769
EFL.1	0.0235776	0.0916386	0.0466436	0.0650448
CAPG2.N2.MxEmb	0.0405558	0.0229373	0.0462185	0.0626413
H3K9me3.L3	-0.0197905	-0.0193088	-0.031128	0.0611405
modEncode3197.H3K4me3	0.0174963	0.0807378	0.0379706	0.0597458
modEncode3576.H3K4me3	0.00198786	0.068685	0.0610363	0.0597115
SPTF.1	0.0299253	0.0541213	0.00779811	0.0589756
HCP6.N2.MxEmb	0.029506	0.0637116	0.0273721	0.0582724
modEncode6251.TAF1	0.00346905	0.0478879	-0.00852611	0.0548039
modEncode3165.LEM2	0.00390371	0.00525761	0.0248533	0.0547497
TBX.7	0.0190092	0.00296538	0.0135665	0.0537449
CEH.36	0.019318	0.0579227	-0.0275755	0.0519003
XND.1	0.00083336	0.0927305	0.0185604	0.0518647
MEC.3	-0.0207504	-0.0201449	-0.00490787	0.0500858
DPL.1	0.0225435	0.0604446	0.0751407	0.0487185
H3K4me3.L3	-0.00121439	0.0825848	0.0495494	0.0485741
C34B4.2	0.00949338	0.0522356	0.0189733	0.0464096
C08G9.2	0.0179058	0.0424038	-0.00431102	0.0452683
PQN85.TY1072.MxEmb	0.0458496	0.011898	0.00836856	0.0451857
modEncode5225.ZHP3	-0.0030307	0.0349427	0.0652132	0.0449547
Y116A8C.19	-0.0176868	-0.00529571	-0.0276747	0.0420677
SMC4.N2.MxEmb	0.0174425	0.0349564	0.0159224	0.0417282
LSY.2	0.0221926	0.0381175	0.0685168	0.0409545
CEH.39	-0.019847	0.0731052	-0.00458309	0.0388166
ZTF.11	-0.00976487	0.0474752	0.0229346	0.0386079
modEncode5240.HIM3	-0.0141273	0.00243517	-0.000558734	0.0378474
F49E8.2	0.0192471	0.0735848	0.0267393	0.0376421
NHR.12	0.0229315	0.0344692	0.0235438	0.0367791
ZIP.5	0.0931067	0.0284442	0.0114245	0.0366597
FKH.4	0.0103968	0.0407625	0.0155013	0.0358516
modEncode6283.SMC6	0.00740467	-0.000863089	0.0146911	0.0352768
modEncode3572.H4acTetra	0.00954212	0.0514314	0.0114593	0.0352217
DPY26.TY1072.MxEmb	0.0882167	-0.0194332	0.0413972	0.0343967
ETS.4	0.026982	0.0202827	0.00692433	0.0339688
modEncode3546.H3K4me3	0.0178497	0.0897274	0.0482506	0.033926
DMD.4	0.071604	0.0139542	0.038838	0.0337923
modEncode3179.H3K27me1	-0.0255021	0.0711881	-0.0269871	0.0335998
modEncode5230.COH3	-0.00229074	0.0668465	0.069549	0.033083
ATHP.1	-0.0209652	0.031581	0.0499418	0.0329021
UNC.30	-0.0123564	0.0810158	-0.0193341	0.0325334
SEA.2	-0.000747259	0.0319236	0.0110638	0.0324808
modEncode3203.H3K27me1	-0.0172599	0.00787423	-0.0270067	0.0318432
F45C12.2	-0.00760597	0.0425327	0.0112998	0.0307513
modEncode3200.H3K27ac	0.00681419	0.0785265	0.0259902	0.0305398
KLE2.TY1072.MxEmb	0.0456601	0.00965568	-0.0023944	0.030378
IRX.1	0.00699737	0.0314629	0.049724	0.0298866
modEncode5231.ASH2	-0.0186556	-0.0116211	-0.0103308	0.0291582
C04F5.9	0.0215292	0.0451436	0.0812701	0.028953
modEncode3561.ZFP1	0.0338551	0.0603215	0.0242902	0.0278981
POP.1	0.0568382	0.0343621	0.000743066	0.0268868
LIN.39	0.0182755	0.0257828	0.0310799	0.0264145
Y53C12C.1	0.0264852	0.0336767	-0.00333022	0.0262747
M03D4.4	0.0493446	0.112254	0.0205539	0.0256533
FAX.1	0.058368	0.0278717	0.018924	0.0243646
ZK546.5	0.0118776	0.0667535	0.00141101	0.023805
UNC.130	0.0244594	0.0806852	0.0602045	0.0230744
modEncode3204.H3K79me2	-2.66336e-05	0.0903674	0.00175151	0.022482
modEncode5053.H3K23ac	-0.0109874	0.0486711	0.0564537	0.0218455
DAF.12	-0.0110877	0.0635594	-0.017349	0.021483
F23F12.9	0.0392913	0.0182201	-0.0201415	0.0213494
MEL.28	0.0500731	0.00823296	0.049135	0.0199377
HMG.11	0.00555172	0.0353997	0.0260037	0.0193862
CEH.2	0.041504	0.0267256	0.000453002	0.0181683
NHR.116	-0.0124699	0.0113726	0.0628609	0.0173255
CEH.32	0.0145177	0.00960159	-0.00402595	0.0171468
MADF.2	0.0333192	0.0580302	0.00388725	0.017042
modEncode3178.H3K36ac	0.014531	0.0584932	0.0328966	0.0170155
CEH.30	0.00792045	0.0397703	-0.0175898	0.0169575
modEncode6021.MIS12	-0.00855763	-0.00459737	0.026702	0.0168343
modEncode6223.TBP1	0.0272042	0.034749	0.00535739	0.0164236
F13C5.2	0.0176014	0.0472367	0.0550781	0.0161072
modEncode6267.MAU2	0.0117481	-0.00848401	-0.00251891	0.0157113
CEH.9	-0.0209686	-0.0163576	-0.00899358	0.0153875
UNC.86	-0.00186703	0.0158196	0.0324123	0.0153301
ETS.7	0.00790191	0.0353903	0.0101672	0.0152103
modEncode3921.H3K27Ac	-0.00168209	0.0231166	0.0504428	0.0144636
R02D3.7	-0.00489219	0.0919198	0.041415	0.0139975
TRA.4	-0.00537288	0.0304507	0.00865267	0.0123773
EOR.1	-0.0144754	-0.0111771	-0.00527118	0.0123657
modEncode6297.SWD3	-0.013162	-0.0183634	-0.0198008	0.012104
XBP.1	0.0264693	0.0361276	0.0556016	0.0113577
B0035.1	0.0181064	0.00527742	0.021551	0.0112698
modEncode5054.H3K27ac	-0.00311078	0.0253814	0.0303329	0.0111051
modEncode6257.IMB1	-0.000334903	-0.010094	0.0227609	0.0110788
AHR.1	0.0497046	-0.0039523	0.0291332	0.0105176
W03F9.2	-0.0159706	0.0721319	0.0596762	0.0103262
K09A11.1	0.0384361	0.0036133	0.0137284	0.00973771
CHE.1	0.0572553	0.0672887	0.00235555	0.009423
CEH.14	0.0544124	0.0129788	0.0315333	0.00874812
ZTF.16	0.035572	0.0599447	0.0295169	0.00868529
AMA1.N2.MxEmb	0.0107705	0.0811014	0.0140979	0.00837187
PAX.1	-0.00203535	0.0406881	0.0128226	0.00832555
UNC.3	0.0151302	-0.00674904	0.0196411	0.00786384
modEncode5207.CHD3	-0.00782488	-0.028301	0.0352673	0.00775989
modEncode6219.SMC4	0.00692886	0.0095035	0.00173284	0.00765263
ZTF.18	0.0331134	0.0344357	0.0787073	0.00731147
NHR.237	-0.0207424	0.0494198	0.00955716	0.00728516
HIM.8	-0.00799479	0.0358584	-0.0091067	0.0069227
T07F8.4	0.0677288	0.0283012	0.0398082	0.00686493
NHR.67	-0.0121813	0.0870362	0.0181398	0.00628792
ZFP.2	0.00745476	0.0374487	0.00321539	0.00604093
COG.1	0.0268578	0.0371077	0.00950897	0.00570671
modEncode3198.H3K4me2	0.0355066	0.061307	0.0122986	0.00561663
NHR.2	0.0409452	0.0471487	-0.00988758	0.00539201
modEncode6232.DPY30	0.00231094	-0.0141333	0.0238387	0.00479317
TTX.3	0.0498787	0.0265845	0.0475242	0.00475752
CEH.79	-0.0229417	0.0476747	0.0101707	0.00451902
NPAX.4	-0.019122	0.0363501	-0.005195	0.00394075
REF.2	0.0455994	0.0701738	0.0181907	0.003449
modEncode5224.REC8	0.0115448	0.030086	0.063139	0.00309858
CEH.16	0.00778609	0.0774547	-0.00104083	0.00306285
TBX.9	-0.00376175	0.0366157	-0.00563956	0.00221777
modEncode6234.CtBP	0.0185229	0.0289347	0.0151386	0.00192543
C01B12.2	0.00124248	0.0178377	0.078616	0.000953921
modEncode6265.PQN85	0.0125419	0.0132284	0.0065282	0.00061088
B0310.2	0.0282635	0.0754632	-0.00104458	0.000598212
LIM.6	0.0231561	-0.0188596	0.00848368	-0.000993865
VAB.15	-0.00781927	0.00390245	0.0443431	-0.00167843
UNC.39	0.0240326	-0.0132914	-0.00117531	-0.0018493
modEncode3552.H3K4me3	0.0145908	0.0696778	0.0887661	-0.00185136
H3K9me3.downregulated	0.257015	-0.0101913	1	-0.00197003
H3K9me3_5000bp	-0.0152374	-0.0244756	-0.0197119	-0.00224924
HLH.8	0.0640529	0.0647174	0.0226887	-0.00227762
NFYA.1	0.0345131	0.0348025	0.0612467	-0.00246682
MLS.2	0.04039	0.0451371	0.0148388	-0.00277636
modEncode6237.MIX1	0.00142516	-0.0202603	-0.00568566	-0.00335984
AHA.1	-0.00685909	0.048305	-0.00191703	-0.00337415
modEncode6235.SDC1	0.0121474	-0.021178	-0.00575001	-0.00338491
SYD.9	0.0490487	0.0407407	0.0129828	-0.00447419
FKH.6	0.0713606	0.0108124	0.0237515	-0.00471717
HMBX.1	0.0796712	0.0277263	0.0628121	-0.00528281
modEncode3547.H3K4me3	0.00573406	0.0430012	0.0279575	-0.00599677
F52B5.7	-0.000174686	0.0721788	0.0725094	-0.00600945
HLH.15	0.0867826	0.0354554	0.0307974	-0.00609803
modEncode5208.MSH5	-0.00641537	-0.0072682	0.0759801	-0.00635644
LSY.27	0.031984	0.000356282	0.0146622	-0.00654913
CEH.26	-0.00501673	0.0499665	-0.00905284	-0.00668735
HLH.6	0.0374487	0.0348099	0.00341379	-0.00692823
SOX.4	0.0388759	0.0389849	0.0395994	-0.00757248
PQN85.N2.MxEmb	0.0205037	0.0330642	0.0389701	-0.00824436
GMEB.2	0.0715657	0.0136488	0.0337388	-0.00837608
RBR.2	0.0726758	0.0148307	0.0668004	-0.00875091
MBF.1	0.110602	0.04128	0.0655785	-0.00898811
LSY.12	-0.00735595	0.0741919	0.0362894	-0.00902051
ALR.1	-0.0100553	0.0451558	-0.0157336	-0.00967976
HND.1	0.0479606	0.0587216	0.0569805	-0.0101928
CEH.24	0.0964723	0.011407	0.0339487	-0.0103588
LIN.11	-0.00364776	0.0220042	0.0284216	-0.0104709
F23B12.7	0.0123314	0.0533899	0.0198392	-0.0113635
F10B5.3	0.0257707	0.0137428	0.0133251	-0.0113719
C05D10.1	-0.0137104	0.0355927	0.0140245	-0.0115505
NHR.232	0.065579	0.038484	-0.00140641	-0.0117871
modEncode3434.H4K20me1	-0.0170748	0.0249999	-0.021409	-0.0121996
HCP6.TY1072.MxEmb	0.0245539	-0.00555831	-0.00943181	-0.0122802
SDZ.38	-0.00847965	-0.0058982	0.0226453	-0.0127435
FKH.2	0.0432334	0.0346223	0.00297422	-0.012823
H3K27me3.downregulated	1	-0.00651321	0.257015	-0.0129312
DPFF.1	-0.019134	0.0447844	0.0548465	-0.0134189
modEncode5222.COH3	0.00534682	0.0567792	0.0852897	-0.0136639
C16A3.4	0.036595	0.053751	0.0617093	-0.0139998
MML.1	0.00587882	0.0118762	0.0323767	-0.0148937
NHR.76	0.00156478	0.0233567	0.00611502	-0.0150582
MEP.1	0.0105214	0.0460797	0.0568603	-0.0157579
R06F6.6	0.0581403	0.0111115	0.149963	-0.0159937
Y22D7AL.16	0.0457538	0.0298354	0.0417726	-0.0161727
F55B11.4	-0.00546761	0.00419353	0.0744879	-0.0162308
MEF.2	-0.00589888	0.0147229	0.0100147	-0.0165087
F22D6.2	0.0399932	0.0316644	0.0240744	-0.0167935
CEBP.1	0.0032659	0.0171676	0.0934618	-0.0168977
CEH.31	0.0392104	0.016505	0.0300444	-0.0177486
EGL.13	-0.00600805	0.00194963	0.0364552	-0.0184067
modEncode6023.HCP4	-0.00648888	-0.010551	0.0218931	-0.018512
F57C9.4	0.0167174	0.0025108	0.0504646	-0.0187398
modEncode5988.H3K9acS10ph	0.0132787	0.0650481	0.0466952	-0.0187596
DUXL.1	0.0151112	0.0347328	0.056326	-0.0189306
modEncode6300.RPC1	0.0261223	0.0122661	0.00822521	-0.0190036
modEncode3322.H3K79me3	-0.00318377	0.025883	-0.0234646	-0.0203291
DIE.1	0.0415216	0.069549	0.00778911	-0.020357
CEH.22	-0.0179436	0.0149901	-0.0280764	-0.0203954
SKN.1	0.0118078	0.0341365	0.0547182	-0.0208694
PEB.1	-0.0121616	0.0334692	-0.0175046	-0.021003
T26A5.8	0.0569044	-0.000551963	0.0520735	-0.0212318
MED.1	0.0577001	-0.00404226	0.0299644	-0.0214865
SPR.1	0.0315139	0.0162113	0.0506905	-0.0216315
TBX.2	0.0119215	0.0151301	0.0498241	-0.0220082
ODD.2	-0.0165216	0.0121554	0.0164586	-0.0221867
F37D6.2	0.0172281	0.00941203	0.0305691	-0.0223216
modEncode5216.MSH5	0.0133895	0.0505082	0.0780231	-0.022734
FKH.3	0.0505808	0.0204412	0.0484383	-0.0227832
C34F6.9	0.0326853	0.0233299	0.0428982	-0.023499
NHR.6	0.0390996	0.0056214	0.0390409	-0.0237847
NHR.10	-0.0123682	0.0306255	0.0424373	-0.0239191
CEH.34	0.0392864	0.0395344	0.00282097	-0.0239876
PAG.3	-0.0225887	0.0375465	0.0471803	-0.0239906
CES.1	-0.014688	-0.0150512	0.0204798	-0.0240405
MAB.5	-0.011537	0.0374515	0.00862877	-0.024546
H3K27me3.L3	-0.0212101	-0.0424046	-0.0120189	-0.0246252
ZIM.3	0.0117297	0.0164792	0.0112093	-0.0246258
modEncode6272.HTP3	0.0321575	0.0671409	0.0535137	-0.0255044
modEncode3196.H4K20me1	-0.0269024	-0.0143902	-0.0352122	-0.0268233
ZAG.1	-0.00895634	0.0139411	0.00948161	-0.0268972
F10E7.11	0.0131619	0.0254396	-0.00543062	-0.0273224
SDC.2	0.0358489	0.000185045	-0.0136793	-0.0277241
modEncode5174.H3K14ac	-0.00715522	0.00355393	0.0784509	-0.0282863
NHR.84	0.0223407	0.0724772	0.0183587	-0.0287146
UNC.120	0.0157582	0.0284803	0.0275369	-0.0297886
modEncode5046.H3K18ac	-0.00717076	-0.00924545	0.0125981	-0.0306072
SEM.4	0.00934615	0.0016222	0.0203741	-0.03082
SWSN.7	0.0374986	0.030807	0.0643663	-0.0311984
ZTF.26	0.0151576	0.0244812	0.0639494	-0.0323441
HLH.12	-0.0147041	0.0323796	-0.0230076	-0.0326539
UNC.55	0.0250101	0.0188112	0.00195947	-0.0335597
REPO.1	0.0119377	0.0270862	0.0753237	-0.0338841
MXL.1	0.0206009	-0.0129663	0.027512	-0.0343884
HIF.1	0.0263999	0.033424	0.0433039	-0.0347539
NHR.21	0.00648717	0.0430247	0.0458966	-0.034847
HLH.1	0.047453	0.0222374	0.0297255	-0.0352884
MADF.10	-0.00370927	0.0163854	0.0493432	-0.0353086
NHR.85	-0.00494601	0.0290261	0.028327	-0.0355628
ZIP.2	0.0241265	0.0219487	0.0410561	-0.0358363
modEncode5214.CHD3	0.0142699	-0.00822009	0.0593349	-0.0365371
SMA.3	0.0190838	0.0519503	0.0649774	-0.0369091
NHR.23	-0.0110085	0.0499263	0.0516663	-0.0369447
FKH.10	-0.015273	-0.00824047	0.00558847	-0.0374378
ZTF.7	-0.00244565	0.0331289	0.0438182	-0.0375213
ZTF.4	-0.00565599	0.0278511	0.0480309	-0.0376358
modEncode127.SDC3	-0.012583	-0.0218416	-0.0196887	-0.0382655
TLP.1	-0.0171413	-0.00602776	0.0407794	-0.038344
SNPC.4	0.0235972	0.0206768	-0.00343291	-0.0384796
NHR.47	0.0318174	0.0147015	0.0777927	-0.039071
modEncode6301.HIM5	-0.0161933	-0.0163884	0.113635	-0.0391137
ELT.3	-0.00373883	0.0706701	0.114016	-0.0396624
NHR.11	-0.00415572	0.0122768	0.0686315	-0.0409646
CHD.7	0.0203976	0.058342	0.0620251	-0.0411687
modEncode3550.H3K4me3	0.00789492	0.0533804	0.065658	-0.0415039
LIN.40	0.00493468	0.022032	0.0858853	-0.0416319
UNC.42	-0.00822227	-0.00917958	0.0155382	-0.0416567
modEncode3571.DPY27	-0.0199325	-0.00841349	-0.0276134	-0.0417988
CEY.2	0.00131417	0.0269954	0.0881282	-0.0430069
JUN.1	0.0274402	0.0246109	0.0327928	-0.0448402
NHR.179	-0.0139593	-0.0323552	-0.0218422	-0.0455086
EGL.5	0.00902072	-0.00506913	0.0160467	-0.0464926
B0261.1	0.0379529	0.011921	0.00788563	-0.0469465
EGL.27	-0.00441172	0.0307218	0.0250298	-0.0473184
F13H6.1	0.0357507	0.0168774	0.0605206	-0.0478892
ATF.7	0.00632677	0.0129625	0.0450357	-0.0480487
NHR.25	0.017487	0.0395354	0.0571178	-0.0482336
CEH.18	0.0314018	0.0238754	0.0183194	-0.0494832
ELT.1	-0.00118784	0.0372543	-0.00158081	-0.0501938
NHR.90	0.0351004	0.0497337	0.0715666	-0.050196
NHR.102	0.0387467	0.0499528	0.0730903	-0.0504545
NHR.43	0.0247487	0.0582476	0.0612407	-0.0504811
MIX1.N2.MxEmb	0.00381218	-0.0103796	0.00679289	-0.0521249
PHA.4	0.00925638	0.0123529	0.0476118	-0.0527482
modEncode90.DPY27	-0.0165559	-0.0183229	-0.0259052	-0.0529572
modEncode3321.H3K79me2	-0.0150366	0.0198452	-0.021696	-0.053275
HLH.4	0.000970748	-0.0458547	0.00373727	-0.0535492
LET.607	0.0296413	0.0203473	0.0599093	-0.0543998
modEncode3557.H3K36me3	0.0110402	0.0410883	0.0140137	-0.0559669
modEncode3578.H3K9Ac	0.020148	0.0440476	0.0219784	-0.056421
RNT.1	0.0470249	0.0297149	0.0612684	-0.0578386
SNU.23	0.0287412	0.0313467	0.0692676	-0.0580303
HLH.30	0.0129466	0.0413478	0.0743998	-0.061711
DSC.1	0.0117115	0.0144054	0.0433454	-0.0636735
H3K4me3.dn	0.00759627	0.00309045	0.0440841	-0.0637444
C27D6.4	0.00757826	0.0294055	0.0650915	-0.0641161
MDL.1	0.000229987	0.0174597	0.0546535	-0.0643245
H3K4me3.up	0.0716643	-0.0370474	0.0573407	-0.0647356
BLMP.1	0.00625824	0.0602177	0.0480795	-0.0654121
FKH.8	0.00311743	-0.00648836	0.0300773	-0.0656486
modEncode3435.DPY27	-0.0149499	-0.0146014	-0.0299531	-0.066682
modEncode6285.DPY28	-0.0210785	-0.0253537	-0.0336354	-0.0673001
CAPG1.N2.MxEmb	-0.00829554	-0.0156264	-0.0244646	-0.0679001
NHR.129	0.0177441	0.0264769	0.0443325	-0.0697764
DPY28.N2.MxEmb	-0.0094193	-0.0230918	-0.0266556	-0.0699945
NHR.77	0.0105829	0.0194176	0.0577099	-0.0709517
LIR.3	0.0578211	0.0182282	0.0520425	-0.071189
NHR.20	0.0268477	0.020873	0.101852	-0.0727762
NHR.48	0.00311362	0.0270606	0.0655468	-0.073416
DVE.1	0.00990761	0.0171239	0.0605333	-0.0741535
modEncode6269.DPY26	-0.0176888	-0.0247775	-0.0326911	-0.0779932
DPY27.N2.MxEmb	-0.0210379	-0.0229553	-0.0329182	-0.0800976
modEncode5186.COH1	0.0159689	-0.00927815	0.0658015	-0.0837436
NHR.71	0.0129497	-0.00236646	0.0844699	-0.0864042
DPY26.N2.MxEmb	-0.0155681	-0.0335584	-0.0315034	-0.0889766
UNC.62	0.0087407	0.0170903	0.044698	-0.0895225
ATAC.dev.dynamic	-0.000445873	0.0405132	0.0344714	-0.0904102
FOS.1	0.013986	0.0115214	0.057243	-0.0948287
modEncode5043.H3K36ac	0.00124699	-0.00208586	0.00293238	-0.0995901
ZK185.1	0.0401866	-0.0136764	0.0843459	-0.105228
NHR.28	-0.000622404	0.00520105	0.0474358	-0.105516
SMA.9	-0.0130139	-0.00481086	0.0266993	-0.105849
DAF.16	0.0339827	0.0112785	0.0449805	-0.106953
NHR.80	0.0158338	-0.00621184	0.0732177	-0.10765
ATAC.age.dynamic	0.0281909	-0.00658065	0.0296289	-0.108567
H3K4me3	0.0230224	0.0091867	0.0751324	-0.110386
PQM.1	0.0223174	-0.00757175	0.0449057	-0.111456
ELT.2	-7.37667e-06	-0.00130529	0.0502919	-0.11907
H3K27me3_5000bp	0.00781302	-0.0692922	0.00803292	-0.250785
