# Supplementary material for: Region-specific H3K9me3 gain in aged somatic tissues in Caenorhabditis elegans
Source: PLoS Genet. 2021 Sep 10;17(9):e1009432. doi: 10.1371/journal.pgen.1009432 (PMC8457455; doi:10.1371/journal.pgen.1009432)
Supplement: S8 Table — (XLSX) [file pgen.1009432.s019.xlsx]

## Sheet: permutation.result.all
Table S8. Pair-wise overlap analysis between peak profiles by permutation test.
Peak1	Peak2	p-value	z-score	FDR
H3K9me3.upregulated	modENCODE5041.H3K36me2	0.00049975	44.4243	0.00367891
H3K9me3.upregulated	modENCODE5049.H3K36me1	0.00049975	39.3771	0.00367891
H3K9me3.upregulated	modENCODE5050.H3K9me2	0.00049975	37.409	0.00367891
H3K9me3.upregulated	modENCODE6244.H3K36me1	0.00049975	34.2203	0.00367891
H3K9me3.upregulated	modENCODE3205.H3K36me1	0.00049975	33.9678	0.00367891
H3K9me3.upregulated	modENCODE5976.HPL2	0.00049975	31.9704	0.00367891
H3K27me3.downregulated	H3K9me3.downregulated	0.00049975	31.6149	0.00367891
H3K9me3.upregulated	modENCODE6009.H4K8ac	0.00049975	30.5583	0.00367891
H3K9me3.upregulated	modENCODE3553.H3K36me3	0.00049975	28.2326	0.00367891
H3K9me3.upregulated	modENCODE5975.LET418	0.00049975	27.2959	0.00367891
H3K9me3.upregulated	MET2	0.00049975	27.237	0.00367891
H3K9me3.upregulated	modENCODE3559.H3K36me3	0.00049975	26.7263	0.00367891
H3K9me3.upregulated	H3K9me2.expt2	0.00049975	26.133	0.00367891
H3K9me3.downregulated	H3K27me3.downregulated	0.00049975	25.8136	0.00367891
H3K9me3.upregulated	modENCODE6246.H3K4me1	0.00049975	25.6146	0.00367891
H3K9me3.upregulated	modENCODE6325.H3K9me2	0.00049975	25.4435	0.00367891
H3K9me3.upregulated	modENCODE5227.ZIM1	0.00049975	24.5965	0.00367891
H3K9me3.upregulated	modENCODE5244.H3S10ph	0.00049975	24.403	0.00367891
H3K9me3.upregulated	modENCODE5173.H3K79me3	0.00049975	24.253	0.00367891
H3K9me3.upregulated	CpG	0.00049975	23.9842	0.00367891
H3K9me3.upregulated	modENCODE6341.MRG1	0.00049975	23.8231	0.00367891
H3K9me3.upregulated	modENCODE5233.MRG1	0.00049975	23.4543	0.00367891
H3K9me3.upregulated	LIN61	0.00049975	23.4161	0.00367891
H3K9me3.upregulated	modENCODE5979.LIN61	0.00049975	23.2946	0.00367891
H3K9me3.upregulated	modENCODE5189.MRG1	0.00049975	23.135	0.00367891
H3K9me3.upregulated	H3K36me3	0.00049975	23.0374	0.00367891
H3K9me3.upregulated	H3K9me2.expt1	0.00049975	22.986	0.00367891
H3K9me3.upregulated	modENCODE3624.HPL2	0.00049975	22.4941	0.00367891
H3K9me3.upregulated	H3K36me3.L3	0.00049975	21.5654	0.00367891
H3K9me3.upregulated	HPL2	0.00049975	21.4377	0.00367891
H3K9me3.upregulated	modENCODE5219.MRG1	0.00049975	21.365	0.00367891
H3K9me3.upregulated	modENCODE6344.RNApolII-CTD-domain-unphosophorylated	0.00049975	20.8711	0.00367891
H3K9me3.upregulated	modENCODE3563.H3K36me3	0.00049975	20.6335	0.00367891
H3K9me3.upregulated	modENCODE5974.LET418	0.00049975	20.4001	0.00367891
H3K9me3.upregulated	modENCODE3438.HPL2	0.00049975	20.0611	0.00367891
H3K9me3.upregulated	modENCODE3924.LIN9	0.00049975	20.0498	0.00367891
H3K9me3.upregulated	modENCODE5980.LIN61	0.00049975	19.9857	0.00367891
H3K9me3.upregulated	modENCODE5036.H3K9me1	0.00049975	19.8954	0.00367891
H3K9me3.upregulated	modENCODE6211.H4K20me1	0.00049975	19.526	0.00367891
H3K9me3.upregulated	modENCODE3568.LIN9	0.00049975	19.4838	0.00367891
H3K9me3.upregulated	modENCODE5973.HDA1	0.00049975	18.7607	0.00367891
H3K9me3.upregulated	modENCODE3928.LIN37	0.00049975	18.6931	0.00367891
H3K9me3.upregulated	LIN13	0.00049975	18.3568	0.00367891
H3K9me3.upregulated	modENCODE6227.AMA1	0.00049975	18.2661	0.00367891
H3K9me3.upregulated	modENCODE3202.H3K79me1	0.00049975	18.1554	0.00367891
H3K9me3.upregulated	modENCODE3182.H4K16ac	0.00049975	17.9857	0.00367891
H3K9me3.upregulated	modENCODE3935.DPL1	0.00049975	17.9085	0.00367891
H3K9me3.upregulated	modENCODE6329.JHDM1	0.00049975	17.519	0.00367891
H3K9me3.upregulated	KLE2.N2.L3	0.00049975	17.02	0.00367891
H3K9me3.upregulated	modENCODE3570.LIN35	0.00049975	16.9562	0.00367891
H3K9me3.upregulated	modENCODE3932.LIN54	0.00049975	16.77	0.00367891
H3K9me3.upregulated	modENCODE3934.EFL1	0.00049975	16.4768	0.00367891
H3K9me3.upregulated	modENCODE3566.LIN37	0.00049975	16.3297	0.00367891
H3K9me3.upregulated	modENCODE195.MES4	0.00049975	16.0945	0.00367891
H3K9me3.upregulated	LET418	0.00049975	15.9839	0.00367891
H3K9me3.upregulated	modENCODE3320.H3K79me1	0.00049975	15.8957	0.00367891
H3K9me3.upregulated	modENCODE3930.LIN52	0.00049975	15.8481	0.00367891
H3K9me3.upregulated	modENCODE6218.HTZ1	0.00049975	15.555	0.00367891
H3K27me3.upregulated	modENCODE5049.H3K36me1	0.00049975	14.8462	0.00367891
H3K9me3.upregulated	modENCODE5187.SCC1	0.00049975	14.3331	0.00367891
H3K9me3.upregulated	H3K9me3.this.study	0.00049975	14.3187	0.00367891
H3K9me3.upregulated	modENCODE3925.LIN35	0.00049975	14.2008	0.00367891
H3K9me3.upregulated	modENCODE3567.LIN54	0.00049975	14.0649	0.00367891
H3K9me3.upregulated	modENCODE5987.NURF1	0.00049975	13.9634	0.00367891
H3K9me3.upregulated	modENCODE3439.LIN15B	0.00049975	13.5419	0.00367891
H3K9me3.upregulated	modENCODE3181.H4K8ac	0.00049975	13.1294	0.00367891
H3K9me3.upregulated	modENCODE3572.H4acTetra	0.00049975	13.1037	0.00367891
H3K9me3.upregulated	modENCODE6283.SMC6	0.00049975	12.6681	0.00367891
H3K9me3.upregulated	modENCODE3577.EFL1	0.00049975	12.5485	0.00367891
H3K9me3.upregulated	modENCODE3575.DPL1	0.00049975	12.5246	0.00367891
H3K27me3.upregulated	H3K9me3.upregulated	0.00049975	12.5029	0.00367891
H3K9me3.upregulated	modENCODE3569.HTZ1	0.00049975	12.2289	0.00367891
H3K9me3.upregulated	modENCODE5209.MRE11	0.00049975	11.9696	0.00367891
H3K9me3.upregulated	modENCODE5220.KLE2	0.00049975	11.8954	0.00367891
H3K9me3.upregulated	H3K27me3.upregulated	0.00049975	11.8294	0.00367891
H3K9me3.upregulated	modENCODE3576.H3K4me3	0.00049975	11.71	0.00367891
H3K9me3.upregulated	modENCODE3204.H3K79me2	0.00049975	11.688	0.00367891
H3K27me3.upregulated	modENCODE6244.H3K36me1	0.00049975	11.5908	0.00367891
H3K9me3.upregulated	H3K4me3.L3	0.00049975	11.0759	0.00367891
H3K9me3.upregulated	KLE2.N2.MxEmb	0.00049975	10.8721	0.00367891
H3K9me3.upregulated	modENCODE5188.SCC1	0.00049975	10.767	0.00367891
H3K9me3.upregulated	modENCODE5223.ZIM3	0.00049975	10.3987	0.00367891
H3K27me3.upregulated	modENCODE5041.H3K36me2	0.00049975	10.3162	0.00367891
H3K9me3.upregulated	modENCODE43.HTZ1	0.00049975	10.2671	0.00367891
H3K9me3.upregulated	modENCODE3565.LIN52	0.00049975	9.9358	0.00367891
H3K9me3.upregulated	dfam	0.00049975	9.6616	0.00367891
H3K9me3.upregulated	modENCODE6223.TBP1	0.00049975	9.6431	0.00367891
H3K9me3.upregulated	modENCODE5986.NURF1	0.00049975	9.4785	0.00367891
H3K9me3.upregulated	modENCODE3197.H3K4me3	0.00049975	9.297	0.00367891
H3K9me3.upregulated	modENCODE6234.CtBP	0.00049975	9.216	0.00367891
H3K9me3.upregulated	modENCODE3573.EPC1	0.00049975	9.1768	0.00367891
H3K27me3.upregulated	modENCODE3205.H3K36me1	0.00049975	9.0803	0.00367891
H3K9me3.upregulated	modENCODE6251.TAF1	0.00049975	9.0322	0.00367891
H3K9me3.upregulated	modENCODE6219.SMC4	0.00049975	8.9441	0.00367891
H3K9me3.upregulated	modENCODE3921.H3K27Ac	0.00049975	8.9283	0.00367891
H3K9me3.upregulated	modENCODE5218.ZHP3	0.00049975	8.8712	0.00367891
H3K9me3.upregulated	modENCODE6257.IMB1	0.00049975	8.443	0.00367891
H3K9me3.upregulated	modENCODE3178.H3K36ac	0.00049975	8.435	0.00367891
H3K9me3.upregulated	modENCODE5208.MSH5	0.00049975	8.408	0.00367891
H3K9me3.upregulated	modENCODE6265.PQN85	0.00049975	8.3745	0.00367891
H3K9me3.upregulated	modENCODE5985.NURF1	0.00049975	8.1899	0.00367891
H3K9me3.upregulated	CEH-26	0.00049975	8.1564	0.00367891
H3K9me3.upregulated	H3K9me3.L3	0.00049975	8.0987	0.00367891
H3K9me3.upregulated	modENCODE5207.CHD3	0.00049975	7.924	0.00367891
H3K9me3.upregulated	modENCODE6272.HTP3	0.00049975	7.7112	0.00367891
H3K9me3.upregulated	modENCODE5225.ZHP3	0.00049975	7.6131	0.00367891
H3K9me3.upregulated	modENCODE5230.COH3	0.00049975	7.5386	0.00367891
H3K9me3.upregulated	SDC-2	0.00049975	7.451	0.00367891
H3K9me3.upregulated	modENCODE3203.H3K27me1	0.00049975	7.3698	0.00367891
H3K9me3.upregulated	modENCODE3561.ZFP1	0.00049975	7.2558	0.00367891
H3K9me3.upregulated	modENCODE3165.LEM2	0.00049975	7.2456	0.00367891
H3K9me3.upregulated	C08G9.2	0.00049975	7.2302	0.00367891
H3K9me3.upregulated	modENCODE3180.H3K27me1	0.00049975	7.2096	0.00367891
H3K9me3.upregulated	modENCODE6232.DPY30	0.00049975	7.1705	0.00367891
H3K27me3.upregulated	modENCODE43.HTZ1	0.00049975	7.1225	0.00367891
H3K9me3.upregulated	CEH-2	0.00049975	7.0346	0.00367891
H3K9me3.upregulated	LIN-13	0.00049975	6.8844	0.00367891
H3K9me3.upregulated	SPTF-1	0.00049975	6.8578	0.00367891
H3K9me3.upregulated	CEH-31	0.00049975	6.7976	0.00367891
H3K9me3.upregulated	REF-2	0.00049975	6.7651	0.00367891
H3K9me3.upregulated	M03D4.4	0.00049975	6.7349	0.00367891
H3K9me3.upregulated	modENCODE3546.H3K4me3	0.00049975	6.7151	0.00367891
H3K9me3.upregulated	HCP6.N2.MxEmb	0.00049975	6.6881	0.00367891
H3K9me3.upregulated	HLH-6	0.00049975	6.6361	0.00367891
H3K9me3.upregulated	modENCODE5222.COH3	0.00049975	6.5618	0.00367891
H3K27me3.downregulated	H3K4me3.up	0.00049975	6.5129	0.00367891
H3K9me3.upregulated	CEH-38	0.00049975	6.5016	0.00367891
H3K9me3.upregulated	modENCODE6235.SDC1	0.00049975	6.4156	0.00367891
H3K9me3.upregulated	CEH-34	0.00049975	6.3949	0.00367891
H3K27me3.upregulated	modENCODE3553.H3K36me3	0.00049975	6.2164	0.00367891
H3K9me3.upregulated	SMC4.N2.MxEmb	0.00049975	6.1945	0.00367891
H3K9me3.upregulated	CEH-18	0.00049975	6.1816	0.00367891
H3K27me3.upregulated	modENCODE3569.HTZ1	0.00049975	6.1652	0.00367891
H3K9me3.upregulated	modENCODE3198.H3K4me2	0.00049975	6.1392	0.00367891
H3K9me3.upregulated	modENCODE3199.H3K4me2	0.00049975	6.068	0.00367891
H3K9me3.upregulated	modENCODE3574.LIN53	0.00049975	6.0622	0.00367891
H3K9me3.upregulated	modENCODE3164.LEM2	0.00049975	5.9909	0.00367891
H3K9me3.upregulated	modENCODE5224.REC8	0.00049975	5.9742	0.00367891
H3K9me3.upregulated	KLE2.TY1072.MxEmb	0.00049975	5.969	0.00367891
H3K9me3.upregulated	modENCODE3179.H3K27me1	0.00049975	5.8843	0.00367891
H3K9me3.upregulated	ZTF-11	0.00049975	5.7852	0.00367891
H3K9me3.upregulated	PQN85.TY1072.MxEmb	0.00049975	5.7736	0.00367891
H3K9me3.upregulated	modENCODE6237.MIX1	0.0009995	5.7661	0.00681398
H3K9me3.upregulated	ETS-4	0.00049975	5.6258	0.00367891
H3K9me3.upregulated	UNC-39	0.00049975	5.6182	0.00367891
H3K9me3.upregulated	modENCODE3200.H3K27ac	0.00049975	5.5983	0.00367891
H3K9me3.upregulated	CEH-14	0.00049975	5.5747	0.00367891
H3K9me3.upregulated	CEH-22	0.00049975	5.5582	0.00367891
H3K9me3.upregulated	F45C12.2	0.00049975	5.55	0.00367891
H3K9me3.upregulated	LIN-15B	0.00049975	5.5411	0.00367891
H3K9me3.upregulated	LIN-11	0.00049975	5.4571	0.00367891
H3K9me3.upregulated	modENCODE5216.MSH5	0.00049975	5.4344	0.00367891
H3K9me3.upregulated	ZTF-16	0.00049975	5.4326	0.00367891
H3K9me3.upregulated	RBR-2	0.00049975	5.3603	0.00367891
H3K9me3.upregulated	F37D6.2	0.00049975	5.336	0.00367891
H3K9me3.upregulated	ELT-4	0.00049975	5.3315	0.00367891
H3K9me3.upregulated	MEC-3	0.00049975	5.2708	0.00367891
H3K9me3.upregulated	TBX-2	0.00049975	5.2587	0.00367891
H3K9me3.upregulated	modENCODE3547.H3K4me3	0.00049975	5.2335	0.00367891
H3K9me3.upregulated	EFL-1	0.00049975	5.2214	0.00367891
H3K9me3.upregulated	ZAG-1	0.00049975	5.2151	0.00367891
H3K9me3.upregulated	LSY-2	0.00049975	5.1609	0.00367891
H3K9me3.upregulated	SEA-2	0.00049975	5.1514	0.00367891
H3K9me3.upregulated	SYD-9	0.00049975	5.0514	0.00367891
H3K27me3.upregulated	modENCODE6246.H3K4me1	0.00049975	4.9904	0.00367891
H3K9me3.upregulated	modENCODE3434.H4K20me1	0.00049975	4.9833	0.00367891
H3K9me3.upregulated	DMD-4	0.00049975	4.9765	0.00367891
H3K27me3.upregulated	modENCODE3179.H3K27me1	0.00049975	4.9408	0.00367891
H3K9me3.upregulated	modENCODE5214.CHD3	0.00049975	4.8157	0.00367891
H3K27me3.upregulated	modENCODE3180.H3K27me1	0.00049975	4.8028	0.00367891
H3K27me3.upregulated	H3K9me2.expt2	0.00049975	4.7558	0.00367891
H3K9me3.upregulated	PQN85.N2.MxEmb	0.00049975	4.7133	0.00367891
H3K9me3.upregulated	modENCODE6267.MAU2	0.00049975	4.6646	0.00367891
H3K9me3.upregulated	MEL-28	0.0009995	4.6634	0.00681398
H3K9me3.upregulated	MADF-2	0.00049975	4.6113	0.00367891
H3K9me3.upregulated	LSY-12	0.00049975	4.5941	0.00367891
H3K9me3.upregulated	LIM-6	0.00049975	4.563	0.00367891
H3K27me3.upregulated	modENCODE6211.H4K20me1	0.00049975	4.5481	0.00367891
H3K9me3.upregulated	UNC-86	0.00049975	4.525	0.00367891
H3K9me3.upregulated	HMG-11	0.00149925	4.5223	0.00967417
H3K9me3.upregulated	MDL-1	0.00049975	4.5193	0.00367891
H3K9me3.upregulated	MLS-2	0.00049975	4.5044	0.00367891
H3K9me3.upregulated	modENCODE3166.LEM2	0.0009995	4.4771	0.00681398
H3K27me3.upregulated	modENCODE3181.H4K8ac	0.00049975	4.4487	0.00367891
H3K9me3.upregulated	modENCODE5251.H2AK5ac	0.00049975	4.4318	0.00367891
H3K27me3.upregulated	modENCODE3182.H4K16ac	0.00049975	4.3909	0.00367891
H3K9me3.upregulated	COG-1	0.00049975	4.3589	0.00367891
H3K27me3.upregulated	modENCODE5187.SCC1	0.00049975	4.3557	0.00367891
H3K9me3.upregulated	DPY26.TY1072.MxEmb	0.00149925	4.349	0.00967417
H3K27me3.upregulated	MET2	0.00049975	4.3432	0.00367891
H3K9me3.upregulated	NFYA-1	0.00049975	4.3419	0.00367891
H3K9me3.upregulated	ZTF-18	0.00049975	4.3112	0.00367891
H3K9me3.upregulated	modENCODE3322.H3K79me3	0.00049975	4.2818	0.00367891
H3K27me3.upregulated	modENCODE5227.ZIM1	0.00149925	4.2613	0.00967417
H3K27me3.upregulated	modENCODE5209.MRE11	0.00049975	4.2227	0.00367891
H3K9me3.upregulated	ETS-7	0.00149925	4.2202	0.00967417
H3K9me3.upregulated	F16B12.6	0.0009995	4.2012	0.00681398
H3K9me3.upregulated	SNPC-4	0.0009995	4.1913	0.00681398
H3K9me3.upregulated	CAPG2.N2.MxEmb	0.00049975	4.1721	0.00367891
H3K27me3.upregulated	H3K27me3.this.study	0.00049975	4.1558	0.00367891
H3K27me3.upregulated	modENCODE5173.H3K79me3	0.00049975	4.0383	0.00367891
H3K9me3.upregulated	ZFP-2	0.00049975	4.0304	0.00367891
H3K9me3.upregulated	modENCODE3552.H3K4me3	0.0009995	4.0057	0.00681398
H3K27me3.upregulated	modENCODE3916.HIM1	0.00449775	3.9875	0.0250088
H3K9me3.upregulated	NHR-237	0.00049975	3.9874	0.00367891
H3K9me3.upregulated	DIE-1	0.00149925	3.9617	0.00967417
H3K9me3.upregulated	UNC-3	0.0009995	3.9324	0.00681398
H3K9me3.upregulated	CHD-7	0.0009995	3.9184	0.00681398
H3K9me3.upregulated	FKH-2	0.0029985	3.8972	0.0176092
H3K9me3.upregulated	F13C5.2	0.00049975	3.8934	0.00367891
H3K9me3.upregulated	DUXL-1	0.0009995	3.8608	0.00681398
H3K9me3.upregulated	HIF-1	0.00049975	3.823	0.00367891
H3K9me3.upregulated	DPL-1	0.00049975	3.8182	0.00367891
H3K9me3.upregulated	FKH-10	0.00049975	3.7724	0.00367891
H3K9me3.upregulated	HLH-8	0.0009995	3.768	0.00681398
H3K27me3.upregulated	modENCODE5219.MRG1	0.00149925	3.7658	0.00967417
H3K9me3.upregulated	CEH-16	0.001999	3.7618	0.0124878
H3K9me3.upregulated	FKH-6	0.00149925	3.7375	0.00967417
H3K9me3.upregulated	CEH-48	0.001999	3.7341	0.0124878
H3K27me3.upregulated	H3K9me3.this.study	0.00049975	3.7339	0.00367891
H3K27me3.upregulated	modENCODE5188.SCC1	0.00049975	3.7332	0.00367891
H3K9me3.upregulated	UNC-120	0.0009995	3.7068	0.00681398
H3K9me3.upregulated	XND-1	0.00149925	3.7023	0.00967417
H3K27me3.upregulated	modENCODE6218.HTZ1	0.00049975	3.6507	0.00367891
H3K27me3.upregulated	modENCODE3577.EFL1	0.00149925	3.6458	0.00967417
H3K27me3.upregulated	modENCODE5244.H3S10ph	0.00149925	3.6243	0.00967417
H3K9me3.upregulated	AHA-1	0.00249875	3.5869	0.0148411
H3K9me3.upregulated	modENCODE5053.H3K23ac	0.0029985	3.572	0.0176092
H3K9me3.upregulated	SOX-4	0.0009995	3.5465	0.00681398
H3K9me3.upregulated	RNT-1	0.0009995	3.5422	0.00681398
H3K9me3.upregulated	F52B5.7	0.0009995	3.5368	0.00681398
H3K9me3.upregulated	ATHP-1	0.001999	3.5204	0.0124878
H3K9me3.upregulated	PEB-1	0.005997	3.5191	0.0324252
H3K27me3.upregulated	KLE2.N2.L3	0.00249875	3.4953	0.0148411
H3K9me3.upregulated	UNC-55	0.00049975	3.4943	0.00367891
H3K27me3.upregulated	LIN13	0.00049975	3.4509	0.00367891
H3K9me3.upregulated	SPR-1	0.001999	3.4446	0.0124878
H3K9me3.upregulated	modENCODE3196.H4K20me1	0.0009995	3.4348	0.00681398
H3K9me3.upregulated	B0035.1	0.00249875	3.4239	0.0148411
H3K9me3.upregulated	CEH-32	0.0049975	3.4198	0.0275918
H3K27me3.upregulated	H3K9me2.expt1	0.00249875	3.4049	0.0148411
H3K9me3.upregulated	EGL-27	0.001999	3.3803	0.0124878
H3K27me3.upregulated	modENCODE3559.H3K36me3	0.00149925	3.3584	0.00967417
H3K27me3.upregulated	modENCODE3434.H4K20me1	0.00749625	3.3556	0.0380392
H3K9me3.upregulated	AMA1.N2.MxEmb	0.001999	3.3414	0.0124878
H3K9me3.upregulated	F49E8.2	0.00149925	3.3392	0.00967417
H3K9me3.upregulated	ZIM-3	0.005997	3.3284	0.0324252
H3K9me3.upregulated	MEP-1	0.001999	3.3203	0.0124878
H3K9me3.upregulated	TBX-7	0.00349825	3.2821	0.0198741
H3K9me3.upregulated	POP-1	0.00449775	3.2562	0.0250088
H3K9me3.upregulated	NHR-11	0.00349825	3.247	0.0198741
H3K9me3.upregulated	JUN-1	0.001999	3.2308	0.0124878
H3K9me3.upregulated	modENCODE3550.H3K4me3	0.0009995	3.2265	0.00681398
H3K9me3.upregulated	F13H6.1	0.00249875	3.2231	0.0148411
H3K9me3.upregulated	modENCODE5988.H3K9acS10ph	0.00249875	3.1812	0.0148411
H3K9me3.upregulated	modENCODE6021.MIS12	0.003998	3.154	0.0224691
H3K27me3.upregulated	modENCODE5050.H3K9me2	0.0104948	3.1369	0.0512641
H3K9me3.upregulated	CEH-9	0.00249875	3.1364	0.0148411
H3K27me3.upregulated	LIN61	0.00349825	3.1067	0.0198741
H3K9me3.upregulated	FAX-1	0.003998	3.0809	0.0224691
H3K9me3.upregulated	CEH-90	0.0069965	3.0582	0.0362063
H3K27me3.upregulated	modENCODE5976.HPL2	0.00349825	3.058	0.0198741
H3K27me3.upregulated	modENCODE5230.COH3	0.00249875	3.0516	0.0148411
H3K27me3.upregulated	HPL2	0.00249875	3.0211	0.0148411
H3K27me3.downregulated	RBR-2	0.0314843	2.9833	0.121594
H3K27me3.upregulated	modENCODE5233.MRG1	0.00349825	2.9148	0.0198741
H3K27me3.downregulated	DAF-16	0.0224888	2.9026	0.0932867
H3K9me3.upregulated	NHR-23	0.00549725	2.8425	0.0300338
H3K9me3.upregulated	ZTF-4	0.0049975	2.8366	0.0275918
H3K9me3.upregulated	MAB-5	0.0069965	2.8002	0.0362063
H3K27me3.upregulated	modENCODE5223.ZIM3	0.0134933	2.7947	0.0618638
H3K9me3.upregulated	SWSN-7	0.00549725	2.7943	0.0300338
H3K9me3.upregulated	CEH-39	0.0069965	2.7858	0.0362063
H3K9me3.upregulated	EGL-13	0.007996	2.7716	0.0404443
H3K9me3.upregulated	modENCODE5240.HIM3	0.0129935	2.7642	0.0608174
H3K27me3.downregulated	ATAC.age.dynamic	0.0264868	2.7247	0.105677
H3K9me3.upregulated	IRX-1	0.009995	2.7038	0.049129
H3K9me3.upregulated	K09A11.1	0.0124938	2.6582	0.0586533
H3K9me3.upregulated	T07F8.4	0.0154923	2.6527	0.0692076
H3K9me3.upregulated	NHR-76	0.0134933	2.6446	0.0618638
H3K9me3.downregulated	H3K27me3.this.study	0.00649675	2.6383	0.0339564
H3K9me3.upregulated	F22D6.2	0.0154923	2.6216	0.0692076
H3K9me3.upregulated	UNC-42	0.00749625	2.6144	0.0380392
H3K27me3.upregulated	modENCODE5222.COH3	0.00649675	2.6113	0.0339564
H3K27me3.upregulated	modENCODE5979.LIN61	0.0114943	2.5903	0.0556265
H3K9me3.upregulated	F10B5.3	0.015992	2.5789	0.0712371
H3K9me3.upregulated	modENCODE6297.SWD3	0.005997	2.5756	0.0324252
H3K9me3.upregulated	NHR-67	0.0314843	2.5655	0.121594
H3K27me3.upregulated	modENCODE3570.LIN35	0.0134933	2.5605	0.0618638
H3K27me3.upregulated	modENCODE3571.DPY27	0.0174913	2.5371	0.0755545
H3K9me3.upregulated	ZTF-26	0.011994	2.5296	0.0576889
H3K9me3.upregulated	LSY-27	0.0229885	2.5005	0.0948578
H3K27me3.upregulated	modENCODE6341.MRG1	0.0124938	2.4999	0.0586533
H3K9me3.downregulated	H3K9me3.this.study	0.00749625	2.4865	0.0380392
H3K9me3.upregulated	B0310.2	0.0229885	2.3991	0.0948578
H3K27me3.upregulated	modENCODE5189.MRG1	0.0174913	2.3982	0.0755545
H3K27me3.upregulated	modENCODE5980.LIN61	0.0194903	2.3921	0.0830454
H3K27me3.upregulated	modENCODE5987.NURF1	0.0174913	2.3175	0.0755545
H3K9me3.upregulated	Y116A8C.19	0.0334833	2.3025	0.127741
H3K27me3.downregulated	ZIP-2	0.125437	2.2877	0.345669
H3K9me3.downregulated	H3K4me3.dn	0.0584708	2.2659	0.198446
H3K27me3.upregulated	H3K36me3	0.0164918	2.2496	0.0724344
H3K9me3.upregulated	PAX-1	0.021989	2.2429	0.0916988
H3K9me3.upregulated	UNC-130	0.0204898	2.2377	0.0868323
H3K9me3.upregulated	AHR-1	0.0354823	2.2363	0.13342
H3K9me3.upregulated	XBP-1	0.025987	2.2044	0.104481
H3K27me3.upregulated	modENCODE6325.H3K9me2	0.0344828	2.1993	0.130918
H3K9me3.upregulated	NHR-232	0.0354823	2.1899	0.13342
H3K9me3.upregulated	NHR-10	0.0234883	2.1895	0.0964125
H3K9me3.upregulated	SEM-4	0.0249875	2.1871	0.101241
H3K27me3.upregulated	modENCODE5220.KLE2	0.0284858	2.1845	0.111944
H3K27me3.downregulated	H3K4me3	0.0364818	2.1758	0.135875
H3K27me3.downregulated	modENCODE6300.RPC1	0.0834583	2.1731	0.263305
H3K9me3.upregulated	NHR-6	0.0224888	2.1657	0.0932867
H3K9me3.upregulated	CEBP-1	0.0234883	2.1551	0.0964125
H3K27me3.downregulated	modENCODE5216.MSH5	0.0654673	2.1532	0.215657
H3K9me3.upregulated	NHR-12	0.0264868	2.1378	0.105677
H3K27me3.upregulated	dfam	0.0164918	2.1277	0.0724344
H3K9me3.upregulated	SKN-1	0.0309845	2.1151	0.120555
H3K9me3.upregulated	C16A3.4	0.0304848	2.1079	0.118906
H3K9me3.upregulated	MEF-2	0.0369815	2.0996	0.13741
H3K9me3.upregulated	CEH-30	0.043978	2.0927	0.158888
H3K27me3.upregulated	modENCODE5218.ZHP3	0.0304848	2.0654	0.118906
H3K27me3.upregulated	H3K9me3.L3	0.0394803	2.0646	0.144638
H3K9me3.upregulated	modENCODE6301.HIM5	0.0314843	2.057	0.121594
H3K9me3.upregulated	MADF-10	0.0274863	2.0488	0.10911
H3K9me3.upregulated	MIX1.N2.MxEmb	0.0334833	1.9747	0.127741
H3K27me3.upregulated	modENCODE6329.JHDM1	0.0394803	1.9727	0.144638
H3K9me3.downregulated	H3K4me3.up	0.0784608	1.9565	0.251588
H3K27me3.upregulated	modENCODE3624.HPL2	0.0374813	1.9517	0.13861
H3K9me3.upregulated	modENCODE5054.H3K27ac	0.0374813	1.9414	0.13861
H3K9me3.upregulated	C04F5.9	0.03998	1.9336	0.146127
H3K9me3.upregulated	HLH-1	0.0344828	1.9196	0.130918
H3K9me3.upregulated	ZIP-5	0.0489755	1.9195	0.174531
H3K9me3.upregulated	CEH-79	0.0564718	1.909	0.19461
H3K27me3.upregulated	modENCODE3573.EPC1	0.0534733	1.9038	0.18674
H3K9me3.upregulated	UNC-62	0.0354823	1.8873	0.13342
H3K9me3.upregulated	NHR-47	0.0364818	1.8839	0.135875
H3K9me3.upregulated	Y53C12C.1	0.0534733	1.8581	0.18674
H3K9me3.upregulated	C34F6.9	0.043978	1.8517	0.158888
H3K27me3.upregulated	modENCODE3928.LIN37	0.0564718	1.8319	0.19461
H3K9me3.upregulated	modENCODE3916.HIM1	0.0609695	1.7552	0.203838
H3K27me3.downregulated	modENCODE5224.REC8	0.0874563	1.7543	0.272627
H3K27me3.upregulated	modENCODE6021.MIS12	0.0884558	1.7477	0.274651
H3K27me3.upregulated	modENCODE3557.H3K36me3	0.0584708	1.7404	0.198446
H3K9me3.downregulated	modENCODE5186.COH1	0.0864568	1.732	0.270587
H3K9me3.downregulated	ATAC.age.dynamic	0.0744628	1.73	0.240737
H3K9me3.upregulated	NHR-21	0.0544728	1.7179	0.189386
H3K9me3.upregulated	LIN-39	0.0654673	1.6644	0.215657
H3K27me3.downregulated	ZTF-7	0.195402	1.6459	0.453241
H3K27me3.upregulated	modENCODE3930.LIN52	0.0844578	1.6343	0.26539
H3K27me3.downregulated	PHA-4	0.102449	1.6329	0.303094
H3K9me3.upregulated	NHR-90	0.0634683	1.6281	0.210844
H3K27me3.upregulated	XND-1	0.105447	1.6264	0.307898
H3K9me3.upregulated	LIR-3	0.0774613	1.5934	0.248892
H3K9me3.upregulated	Y22D7AL.16	0.09995	1.5748	0.298517
H3K9me3.upregulated	modENCODE3557.H3K36me3	0.0709645	1.5546	0.231335
H3K9me3.upregulated	FKH-8	0.0704648	1.5515	0.230185
H3K27me3.upregulated	modENCODE3568.LIN9	0.0954523	1.5399	0.29062
H3K9me3.upregulated	R02D3.7	0.0814593	1.5369	0.259083
H3K9me3.upregulated	TRA-4	0.108946	1.5039	0.312297
H3K9me3.upregulated	VAB-15	0.0954523	1.5031	0.29062
H3K9me3.upregulated	HLH-30	0.0754623	1.4965	0.242967
H3K9me3.upregulated	NHR-25	0.0789605	1.4751	0.252674
H3K9me3.upregulated	LET-607	0.0854573	1.4736	0.267994
H3K27me3.upregulated	modENCODE5975.LET418	0.0914543	1.4442	0.281177
H3K27me3.downregulated	NHR-129	0.145427	1.4305	0.379418
H3K27me3.downregulated	modENCODE5208.MSH5	0.14043	1.4175	0.371949
H3K9me3.upregulated	W03F9.2	0.09995	1.4113	0.298517
H3K9me3.upregulated	NHR-77	0.0949525	1.3915	0.29062
H3K9me3.upregulated	modENCODE90.DPY27	0.10045	1.3889	0.29944
H3K27me3.upregulated	modENCODE5216.MSH5	0.107446	1.3825	0.30913
H3K27me3.upregulated	modENCODE5974.LET418	0.0984508	1.3781	0.297439
H3K9me3.upregulated	modENCODE6285.DPY28	0.095952	1.3617	0.291575
H3K9me3.upregulated	F10E7.11	0.123438	1.3611	0.341963
H3K27me3.upregulated	modENCODE3934.EFL1	0.133433	1.3482	0.358259
H3K27me3.upregulated	modENCODE5214.CHD3	0.11944	1.3469	0.333243
H3K27me3.upregulated	modENCODE3932.LIN54	0.131434	1.3375	0.355326
H3K27me3.downregulated	modENCODE5214.CHD3	0.15942	1.3346	0.39741
H3K27me3.downregulated	H3K27me3.this.study	0.158421	1.3312	0.39741
H3K27me3.upregulated	modENCODE3438.HPL2	0.130435	1.3301	0.355072
H3K27me3.upregulated	modENCODE3566.LIN37	0.142429	1.3278	0.374084
H3K27me3.upregulated	modENCODE5225.ZHP3	0.117441	1.3173	0.328836
H3K9me3.upregulated	T26A5.8	0.127936	1.3115	0.35132
H3K27me3.upregulated	modENCODE3572.H4acTetra	0.121439	1.2873	0.338218
H3K9me3.upregulated	C34B4.2	0.168416	1.2726	0.412619
H3K27me3.downregulated	NHR-12	0.170415	1.268	0.41428
H3K27me3.downregulated	modENCODE6272.HTP3	0.177411	1.2548	0.426004
H3K9me3.upregulated	DAF-12	0.184408	1.2458	0.436126
H3K9me3.upregulated	ZK546.5	0.126937	1.2354	0.349187
H3K9me3.upregulated	modENCODE6023.HCP4	0.132934	1.2336	0.358144
H3K27me3.upregulated	H3K4me3.L3	0.147426	1.2132	0.380205
H3K27me3.upregulated	modENCODE6272.HTP3	0.132434	1.2069	0.357412
H3K27me3.upregulated	AMA1.N2.MxEmb	0.172414	1.2058	0.417199
H3K27me3.downregulated	modENCODE5975.LET418	0.161419	1.1896	0.399851
H3K27me3.upregulated	modENCODE5231.ASH2	0.15942	1.1887	0.39741
H3K27me3.upregulated	modENCODE6257.IMB1	0.161419	1.1841	0.399851
H3K27me3.upregulated	F10E7.11	0.216392	1.1696	0.484718
H3K9me3.upregulated	REPO-1	0.154423	1.1676	0.392439
H3K9me3.upregulated	CHE-1	0.156422	1.1667	0.395596
H3K27me3.upregulated	modENCODE5973.HDA1	0.131434	1.1665	0.355326
H3K27me3.upregulated	modENCODE3196.H4K20me1	0.147426	1.1604	0.380205
H3K9me3.upregulated	PAG-3	0.143928	1.1539	0.37676
H3K9me3.upregulated	ATF-7	0.151424	1.1293	0.38733
H3K27me3.downregulated	modENCODE5222.COH3	0.169415	1.1244	0.41428
H3K27me3.upregulated	modENCODE5036.H3K9me1	0.149425	1.1229	0.383468
H3K9me3.upregulated	NHR-102	0.15942	1.114	0.39741
H3K27me3.downregulated	FKH-8	0.202399	1.1099	0.463979
H3K9me3.upregulated	NHR-129	0.142429	1.1038	0.374084
H3K9me3.upregulated	NHR-2	0.147426	1.101	0.380205
H3K9me3.upregulated	NHR-48	0.161919	1.0833	0.400456
H3K27me3.upregulated	modENCODE6227.AMA1	0.15942	1.0746	0.39741
H3K27me3.upregulated	CpG	0.1994	1.0453	0.458445
H3K27me3.downregulated	modENCODE5230.COH3	0.22039	1.0399	0.490172
H3K27me3.upregulated	LSY-12	0.194403	1.0184	0.451591
H3K9me3.downregulated	H3K4me3	0.208396	1.0109	0.473572
H3K27me3.upregulated	H3K36me3.L3	0.177411	1.0026	0.426004
H3K27me3.upregulated	modENCODE6023.HCP4	0.175412	0.9943	0.4238
H3K9me3.upregulated	DPFF-1	0.214893	0.9793	0.483861
H3K9me3.upregulated	TBX-9	0.223388	0.9696	0.494038
H3K27me3.upregulated	HIM-8	0.0994503	0.9663	0.298161
H3K27me3.upregulated	modENCODE3204.H3K79me2	0.198401	0.9595	0.456817
H3K27me3.downregulated	gene	0.131434	0.9563	0.355326
H3K9me3.upregulated	C05D10.1	0.250375	0.9428	0.523446
H3K27me3.downregulated	SWSN-7	0.234383	0.9349	0.506215
H3K27me3.downregulated	SOX-4	0.275362	0.9305	0.55284
H3K27me3.upregulated	modENCODE3575.DPL1	0.244378	0.9101	0.517817
H3K27me3.upregulated	modENCODE3567.LIN54	0.227386	0.8868	0.500059
H3K27me3.upregulated	modENCODE3552.H3K4me3	0.230385	0.8708	0.503124
H3K27me3.downregulated	SNPC-4	0.194403	0.8681	0.451591
H3K9me3.upregulated	modENCODE5174.H3K14ac	0.212394	0.8565	0.480568
H3K27me3.upregulated	modENCODE3576.H3K4me3	0.227386	0.8452	0.500059
H3K27me3.downregulated	CEH-34	0.342329	0.845	0.616271
H3K9me3.upregulated	modENCODE3571.DPY27	0.222389	0.8445	0.493219
H3K9me3.upregulated	TTX-3	0.250875	0.8431	0.523446
H3K9me3.upregulated	F57C9.4	0.265367	0.8417	0.541792
H3K27me3.downregulated	LSY-2	0.181409	0.8379	0.430985
H3K9me3.upregulated	NHR-43	0.216892	0.8334	0.484878
H3K27me3.downregulated	C34F6.9	0.286357	0.8269	0.559163
H3K9me3.upregulated	ALR-1	0.309845	0.8208	0.586764
H3K9me3.upregulated	CEH-36	0.232884	0.8191	0.505449
H3K27me3.upregulated	modENCODE6251.TAF1	0.245377	0.8131	0.517835
H3K27me3.downregulated	EGL-13	0.353323	0.7907	0.622484
H3K27me3.downregulated	LET418	0.275362	0.7875	0.55284
H3K27me3.downregulated	modENCODE5043.H3K36ac	0.235382	0.762	0.506282
H3K27me3.downregulated	EGL-5	0.364318	0.7528	0.631914
H3K27me3.upregulated	modENCODE6344.RNApolII-CTD-domain-unphosophorylated	0.244378	0.7411	0.517817
H3K27me3.downregulated	H3K36me3	0.323338	0.7387	0.598577
H3K27me3.upregulated	modENCODE3439.LIN15B	0.281359	0.7361	0.559163
H3K27me3.downregulated	modENCODE5186.COH1	0.285357	0.7296	0.559163
H3K27me3.upregulated	modENCODE5985.NURF1	0.258371	0.724	0.532359
H3K27me3.downregulated	modENCODE5207.CHD3	0.266367	0.7237	0.543125
H3K9me3.downregulated	modENCODE3578.H3K9Ac	0.261369	0.723	0.537126
H3K27me3.upregulated	modENCODE3550.H3K4me3	0.275362	0.723	0.55284
H3K9me3.upregulated	GMEB-2	0.28086	0.7098	0.559163
H3K27me3.upregulated	LET418	0.261369	0.6984	0.537126
H3K27me3.downregulated	HLH-30	0.277361	0.6832	0.555431
H3K9me3.upregulated	ZTF-7	0.282359	0.6831	0.559163
H3K9me3.upregulated	modENCODE3321.H3K79me2	0.268866	0.6712	0.545383
H3K27me3.upregulated	F49E8.2	0.268366	0.668	0.545075
H3K27me3.downregulated	NHR-11	0.23938	0.6658	0.510678
H3K9me3.upregulated	CES-1	0.251874	0.6653	0.523791
H3K9me3.downregulated	CEH-14	0.367316	0.6586	0.63222
H3K27me3.downregulated	modENCODE3572.H4acTetra	0.338331	0.6573	0.61259
H3K9me3.upregulated	FKH-4	0.298851	0.6375	0.573115
H3K9me3.downregulated	DAF-16	0.286357	0.6352	0.559163
H3K27me3.upregulated	modENCODE3166.LEM2	0.325337	0.6297	0.600859
H3K9me3.downregulated	NHR-28	0.327336	0.6288	0.602422
H3K9me3.upregulated	LIN-40	0.281859	0.6255	0.559163
H3K27me3.downregulated	CEBP-1	0.311344	0.615	0.586764
H3K27me3.upregulated	DPFF-1	0.411294	0.6094	0.663487
H3K27me3.downregulated	modENCODE3561.ZFP1	0.429285	0.5938	0.681295
H3K27me3.downregulated	SKN-1	0.29935	0.5785	0.573115
H3K27me3.upregulated	MEC-3	0.409295	0.5761	0.663487
H3K27me3.upregulated	TBX-9	0.422289	0.5744	0.676571
H3K9me3.upregulated	modENCODE5046.H3K18ac	0.286357	0.57	0.559163
H3K9me3.upregulated	UNC-30	0.384308	0.5493	0.648242
H3K27me3.upregulated	CEH-36	0.356322	0.5403	0.624958
H3K27me3.upregulated	modENCODE3563.H3K36me3	0.329335	0.5314	0.603974
H3K9me3.upregulated	MXL-1	0.34033	0.5278	0.613376
H3K27me3.downregulated	modENCODE5174.H3K14ac	0.308346	0.5247	0.586764
H3K9me3.upregulated	ELT-3	0.324838	0.5073	0.600643
H3K27me3.downregulated	modENCODE5209.MRE11	0.361319	0.4871	0.630901
H3K9me3.upregulated	F23F12.9	0.345827	0.474	0.617793
H3K27me3.upregulated	modENCODE5988.H3K9acS10ph	0.335332	0.4708	0.61259
H3K27me3.upregulated	modENCODE5986.NURF1	0.352324	0.4568	0.622121
H3K27me3.downregulated	NHR-21	0.427286	0.4444	0.679498
H3K9me3.upregulated	H3K4me3	0.347326	0.441	0.618545
H3K9me3.downregulated	NHR-20	0.395302	0.4237	0.655216
H3K27me3.downregulated	modENCODE5973.HDA1	0.36032	0.4194	0.629857
H3K27me3.upregulated	modENCODE6009.H4K8ac	0.346327	0.4137	0.617793
H3K9me3.upregulated	EOR-1	0.408296	0.3983	0.663487
H3K27me3.upregulated	TRA-4	0.456272	0.3835	0.702784
H3K27me3.downregulated	modENCODE5046.H3K18ac	0.287356	0.383	0.55972
H3K9me3.upregulated	SNU-23	0.363818	0.3672	0.631914
H3K27me3.upregulated	modENCODE3165.LEM2	0.412294	0.3602	0.664416
H3K9me3.downregulated	W03F9.2	0.506247	0.3546	0.731608
H3K27me3.downregulated	NHR-85	0.455272	0.3327	0.702784
H3K9me3.downregulated	SMA-3	0.461269	0.3135	0.705781
H3K27me3.upregulated	modENCODE5207.CHD3	0.395302	0.2961	0.655216
H3K9me3.upregulated	EGL-5	0.398301	0.2818	0.657406
H3K9me3.upregulated	HCP6.TY1072.MxEmb	0.51974	0.264	0.740193
H3K27me3.upregulated	CEH-79	0.507246	0.2631	0.732378
H3K9me3.downregulated	PQM-1	0.411294	0.2608	0.663487
H3K9me3.downregulated	ELT-3	0.409295	0.2596	0.663487
H3K9me3.upregulated	SDZ-38	0.530235	0.2525	0.748342
H3K9me3.upregulated	NHR-85	0.430285	0.2479	0.682191
H3K9me3.upregulated	HND-1	0.452774	0.241	0.702225
H3K9me3.downregulated	F23F12.9	0.556222	0.241	0.752022
H3K9me3.upregulated	HIM-8	0.362319	0.226	0.631914
H3K27me3.upregulated	modENCODE5224.REC8	0.437281	0.2257	0.687031
H3K27me3.downregulated	modENCODE3921.H3K27Ac	0.410295	0.2214	0.663487
H3K9me3.upregulated	HLH-15	0.468766	0.2206	0.710855
H3K27me3.downregulated	NHR-71	0.456272	0.2168	0.702784
H3K27me3.upregulated	modENCODE3197.H3K4me3	0.449275	0.2106	0.699567
H3K9me3.upregulated	MED-1	0.470765	0.2096	0.711136
H3K9me3.downregulated	modENCODE5230.COH3	0.49925	0.1942	0.727532
H3K9me3.upregulated	NHR-116	0.507746	0.185	0.732425
H3K27me3.upregulated	NHR-43	0.457271	0.1773	0.702943
H3K27me3.upregulated	modENCODE3925.LIN35	0.487256	0.1752	0.72089
H3K27me3.upregulated	modENCODE3924.LIN9	0.477261	0.1701	0.71612
H3K27me3.upregulated	PQN85.N2.MxEmb	0.486257	0.1684	0.72089
H3K27me3.upregulated	modENCODE3935.DPL1	0.468266	0.1657	0.710785
H3K9me3.downregulated	modENCODE5043.H3K36ac	0.463268	0.1455	0.705933
H3K27me3.upregulated	T26A5.8	0.549225	0.1216	0.752022
H3K27me3.downregulated	SMA-3	0.563218	0.1209	0.755455
H3K9me3.upregulated	MBF-1	0.572214	0.1004	0.758437
H3K27me3.upregulated	modENCODE3164.LEM2	0.570215	0.0941	0.758437
H3K27me3.upregulated	M03D4.4	0.529235	0.0868	0.748279
H3K9me3.upregulated	ATAC.dev.dynamic	0.467766	0.0825	0.710714
H3K9me3.upregulated	C01B12.2	0.492254	0.0795	0.72271
H3K27me3.downregulated	modENCODE3179.H3K27me1	0.551224	0.0774	0.752022
H3K27me3.downregulated	NHR-47	0.569215	0.0755	0.758437
H3K9me3.downregulated	modENCODE3552.H3K4me3	0.55922	0.0725	0.752022
H3K27me3.upregulated	modENCODE5046.H3K18ac	0.462269	0.0348	0.705781
H3K27me3.downregulated	AMA1.N2.MxEmb	0.629185	0.0334	0.804045
H3K27me3.upregulated	modENCODE3200.H3K27ac	0.516242	0.0322	0.73722
H3K9me3.upregulated	NHR-84	0.610195	0.0279	0.792041
H3K9me3.upregulated	B0261.1	0.492254	0.0273	0.72271
H3K27me3.upregulated	modENCODE3578.H3K9Ac	0.510245	0.0235	0.732659
H3K9me3.upregulated	DSC-1	0.49975	0.0169	0.727584
H3K27me3.downregulated	C27D6.4	0.598201	0.0169	0.783608
H3K27me3.upregulated	B0310.2	0.607196	0.0065	0.790756
H3K27me3.downregulated	NHR-90	0.71914	-0.0341	0.858039
H3K9me3.downregulated	ATAC.dev.dynamic	0.572214	-0.0504	0.758437
H3K9me3.upregulated	F23B12.7	0.555222	-0.057	0.752022
H3K9me3.downregulated	C16A3.4	0.717141	-0.0578	0.858039
H3K27me3.downregulated	modENCODE6246.H3K4me1	0.553223	-0.0625	0.752022
H3K9me3.upregulated	ELT-1	0.528736	-0.0672	0.748247
H3K27me3.downregulated	R06F6.6	0.995002	-0.0709	0.995002
H3K9me3.upregulated	modENCODE5231.ASH2	0.511244	-0.076	0.732752
H3K27me3.downregulated	modENCODE6325.H3K9me2	0.711144	-0.0802	0.855118
H3K27me3.upregulated	modENCODE5251.H2AK5ac	0.711144	-0.0813	0.855118
H3K9me3.upregulated	HMBX-1	0.588206	-0.0823	0.775048
H3K27me3.upregulated	modENCODE3203.H3K27me1	0.710145	-0.0847	0.855118
H3K9me3.downregulated	modENCODE5214.CHD3	0.604198	-0.0849	0.788172
H3K27me3.upregulated	MEF-2	0.696152	-0.0868	0.850792
H3K27me3.downregulated	DSC-1	0.710145	-0.0914	0.855118
H3K27me3.downregulated	modENCODE5979.LIN61	0.618191	-0.092	0.795812
H3K27me3.downregulated	modENCODE5974.LET418	0.594203	-0.0935	0.780981
H3K9me3.downregulated	R06F6.6	0.991004	-0.0953	0.991637
H3K27me3.downregulated	HCP6.TY1072.MxEmb	0.991004	-0.0953	0.991637
H3K27me3.downregulated	DAF-12	0.990005	-0.1005	0.991637
H3K27me3.downregulated	MBF-1	0.988006	-0.1049	0.991167
H3K9me3.downregulated	F55B11.4	0.989005	-0.1054	0.991535
H3K27me3.downregulated	MEP-1	0.595202	-0.1069	0.780985
H3K27me3.downregulated	F55B11.4	0.988006	-0.1102	0.991167
H3K9me3.downregulated	ELT-1	0.70015	-0.1154	0.854346
H3K27me3.upregulated	modENCODE5240.HIM3	0.705147	-0.1179	0.85479
H3K27me3.downregulated	ALR-1	0.984008	-0.1242	0.988421
H3K27me3.upregulated	H3K27me3.downregulated	0.984008	-0.1275	0.988421
H3K27me3.downregulated	SDZ-38	0.984008	-0.1275	0.988421
H3K27me3.downregulated	FKH-10	0.675162	-0.1283	0.83556
H3K27me3.downregulated	C05D10.1	0.983008	-0.1315	0.988421
H3K27me3.downregulated	H3K27me3.upregulated	0.983008	-0.1315	0.988421
H3K27me3.downregulated	NHR-84	0.982009	-0.1354	0.988421
H3K27me3.upregulated	modENCODE127.SDC3	0.638181	-0.1386	0.81223
H3K27me3.downregulated	DPY26.TY1072.MxEmb	0.981009	-0.1391	0.988421
H3K27me3.downregulated	modENCODE3547.H3K4me3	0.676162	-0.1452	0.836137
H3K9me3.upregulated	MML-1	0.618191	-0.1461	0.795812
H3K27me3.downregulated	NHR-67	0.97901	-0.1464	0.98783
H3K9me3.downregulated	SMA-9	0.610195	-0.1487	0.792041
H3K27me3.upregulated	ATAC.dev.dynamic	0.488256	-0.1489	0.72089
H3K9me3.downregulated	HCP6.TY1072.MxEmb	0.977011	-0.1534	0.986448
H3K27me3.downregulated	UNC-30	0.977011	-0.1534	0.986448
H3K27me3.upregulated	modENCODE6267.MAU2	0.589205	-0.1577	0.775713
H3K9me3.downregulated	MBF-1	0.973013	-0.1601	0.983678
H3K9me3.upregulated	ZK185.1	0.501249	-0.1609	0.728414
H3K27me3.downregulated	NHR-179	0.973013	-0.1638	0.983678
H3K27me3.downregulated	NHR-116	0.968016	-0.1702	0.981535
H3K27me3.upregulated	modENCODE5053.H3K23ac	0.62019	-0.1703	0.796444
H3K27me3.downregulated	ATAC.dev.dynamic	0.553223	-0.1718	0.752022
H3K9me3.downregulated	ALR-1	0.970015	-0.1731	0.981913
H3K9me3.downregulated	NHR-84	0.969015	-0.1762	0.981535
H3K9me3.downregulated	SDZ-38	0.969015	-0.1788	0.981535
H3K9me3.upregulated	C27D6.4	0.456272	-0.1814	0.702784
H3K27me3.downregulated	EOR-1	0.964018	-0.1818	0.980653
H3K27me3.upregulated	EFL-1	0.488256	-0.1839	0.72089
H3K27me3.downregulated	PEB-1	0.967016	-0.1847	0.981412
H3K27me3.downregulated	MML-1	0.962019	-0.1873	0.980653
H3K27me3.downregulated	Y116A8C.19	0.966017	-0.1876	0.981033
H3K9me3.downregulated	H3K27me3.upregulated	0.965017	-0.1879	0.980653
H3K9me3.downregulated	DAF-12	0.963018	-0.1884	0.980653
H3K27me3.upregulated	R06F6.6	0.964018	-0.1886	0.980653
H3K27me3.upregulated	F55B11.4	0.965017	-0.1904	0.980653
H3K27me3.upregulated	H3K9me3.downregulated	0.965017	-0.1904	0.980653
H3K27me3.upregulated	UNC-130	0.51924	-0.1926	0.740154
H3K9me3.upregulated	FKH-3	0.541229	-0.1946	0.751131
H3K9me3.downregulated	DPY26.TY1072.MxEmb	0.963018	-0.196	0.980653
H3K9me3.downregulated	NHR-67	0.961019	-0.199	0.980653
H3K9me3.downregulated	gene	0.535232	-0.1992	0.748657
H3K27me3.downregulated	HIM-8	0.811094	-0.1994	0.913647
H3K27me3.downregulated	modENCODE3546.H3K4me3	0.668166	-0.1997	0.830761
H3K27me3.downregulated	C34B4.2	0.961019	-0.2014	0.980653
H3K27me3.downregulated	HLH-12	0.95902	-0.2023	0.980653
H3K27me3.downregulated	KLE2.TY1072.MxEmb	0.957021	-0.2096	0.97951
H3K27me3.downregulated	SEA-2	0.955022	-0.2127	0.978103
H3K27me3.downregulated	CEH-24	0.952024	-0.2135	0.977586
H3K27me3.downregulated	FKH-2	0.955022	-0.2147	0.978103
H3K27me3.downregulated	modENCODE6234.CtBP	0.653173	-0.2158	0.819997
H3K27me3.downregulated	CEH-22	0.955022	-0.217	0.978103
H3K9me3.downregulated	C05D10.1	0.954023	-0.2172	0.978103
H3K27me3.downregulated	MEL-28	0.952024	-0.2186	0.977586
H3K9me3.downregulated	UNC-30	0.952024	-0.2245	0.977586
H3K27me3.downregulated	ODD-2	0.949025	-0.226	0.976425
H3K27me3.downregulated	modENCODE5225.ZHP3	0.577211	-0.2277	0.761841
H3K27me3.downregulated	F57C9.4	0.949025	-0.2318	0.976425
H3K27me3.downregulated	NHR-20	0.666167	-0.2322	0.830761
H3K27me3.upregulated	modENCODE6232.DPY30	0.526237	-0.2325	0.747409
H3K27me3.downregulated	TLP-1	0.945027	-0.2328	0.974619
H3K27me3.downregulated	DPFF-1	0.945027	-0.2355	0.974619
H3K9me3.downregulated	NHR-116	0.938031	-0.2363	0.970847
H3K27me3.downregulated	LSY-27	0.946027	-0.2367	0.974619
H3K9me3.downregulated	PEB-1	0.946027	-0.2389	0.974619
H3K9me3.upregulated	NHR-71	0.443778	-0.2421	0.694544
H3K9me3.downregulated	NHR-179	0.941029	-0.2433	0.973308
H3K27me3.downregulated	CEH-32	0.943028	-0.2437	0.97409
H3K27me3.downregulated	MEC-3	0.942029	-0.2441	0.973699
H3K27me3.downregulated	H3K9me3.this.study	0.533233	-0.247	0.748532
H3K9me3.downregulated	TLP-1	0.935032	-0.2475	0.969022
H3K9me3.downregulated	HLH-12	0.938031	-0.2488	0.970847
H3K27me3.downregulated	RNT-1	0.61919	-0.251	0.795812
H3K27me3.downregulated	modENCODE5218.ZHP3	0.55922	-0.2518	0.752022
H3K27me3.downregulated	HMBX-1	0.934033	-0.2542	0.968627
H3K27me3.downregulated	NPAX-4	0.934033	-0.2542	0.968627
H3K27me3.downregulated	UNC-39	0.924038	-0.2557	0.96376
H3K9me3.downregulated	EOR-1	0.925037	-0.256	0.96376
H3K27me3.downregulated	HLH-15	0.930035	-0.2587	0.965758
H3K27me3.upregulated	modENCODE6301.HIM5	0.542229	-0.2619	0.751131
H3K9me3.downregulated	ODD-2	0.930035	-0.2661	0.965758
H3K9me3.downregulated	MML-1	0.928036	-0.2681	0.96496
H3K9me3.upregulated	NHR-20	0.425787	-0.2698	0.67849
H3K27me3.downregulated	Y22D7AL.16	0.924038	-0.2725	0.96376
H3K27me3.downregulated	CES-1	0.626187	-0.2734	0.801519
H3K27me3.downregulated	TRA-4	0.921039	-0.2739	0.962793
H3K27me3.upregulated	modENCODE3322.H3K79me3	0.483258	-0.2742	0.72089
H3K27me3.downregulated	modENCODE5985.NURF1	0.557221	-0.2742	0.752022
H3K27me3.downregulated	CEH-30	0.928036	-0.2747	0.96496
H3K9me3.downregulated	CEH-22	0.923038	-0.2764	0.96376
H3K27me3.downregulated	ZK546.5	0.910045	-0.2774	0.959617
H3K9me3.downregulated	FKH-2	0.926037	-0.2789	0.964161
H3K27me3.downregulated	TBX-9	0.925037	-0.2794	0.96376
H3K27me3.downregulated	MXL-1	0.92004	-0.2805	0.962793
H3K27me3.downregulated	HLH-4	0.92004	-0.2807	0.962793
H3K27me3.downregulated	modENCODE3550.H3K4me3	0.623188	-0.2817	0.798986
H3K27me3.downregulated	PQN85.TY1072.MxEmb	0.92004	-0.2836	0.962793
H3K27me3.downregulated	modENCODE6023.HCP4	0.889055	-0.2842	0.947037
H3K27me3.downregulated	MED-1	0.92004	-0.2846	0.962793
H3K27me3.downregulated	FKH-3	0.921039	-0.2861	0.962793
H3K27me3.downregulated	AHR-1	0.91904	-0.2868	0.962793
H3K9me3.downregulated	CEH-24	0.916042	-0.2877	0.962704
H3K27me3.upregulated	modENCODE3546.H3K4me3	0.486257	-0.2923	0.72089
H3K27me3.upregulated	modENCODE3198.H3K4me2	0.470265	-0.2924	0.711066
H3K27me3.downregulated	modENCODE5240.HIM3	0.888056	-0.2939	0.947037
H3K27me3.upregulated	F23F12.9	0.536232	-0.2948	0.748719
H3K27me3.downregulated	ELT-4	0.917041	-0.2956	0.962793
H3K9me3.upregulated	SMA-3	0.423288	-0.2963	0.676571
H3K9me3.downregulated	KLE2.TY1072.MxEmb	0.916042	-0.3009	0.962704
H3K27me3.downregulated	CEY-2	0.906047	-0.3031	0.956044
H3K9me3.downregulated	LSY-27	0.913043	-0.3035	0.96084
H3K9me3.downregulated	SEA-2	0.904048	-0.3047	0.956044
H3K9me3.downregulated	MEL-28	0.904048	-0.3051	0.956044
H3K9me3.downregulated	C34B4.2	0.912044	-0.3054	0.96084
H3K27me3.downregulated	CEH-79	0.905047	-0.3062	0.956044
H3K9me3.downregulated	Y116A8C.19	0.913043	-0.3068	0.96084
H3K9me3.downregulated	HIM-8	0.642179	-0.309	0.813966
H3K9me3.downregulated	F57C9.4	0.905047	-0.3109	0.956044
H3K9me3.upregulated	ODD-2	0.54023	-0.3113	0.751131
H3K27me3.upregulated	HCP6.TY1072.MxEmb	0.906047	-0.3119	0.956044
H3K27me3.downregulated	modENCODE3164.LEM2	0.898051	-0.3126	0.953381
H3K27me3.downregulated	F10E7.11	0.903048	-0.3165	0.956044
H3K27me3.downregulated	NHR-232	0.898051	-0.3168	0.953381
H3K27me3.downregulated	T26A5.8	0.901049	-0.3193	0.955271
H3K27me3.downregulated	F10B5.3	0.897051	-0.3198	0.953381
H3K9me3.downregulated	MEC-3	0.89905	-0.3213	0.953796
H3K9me3.downregulated	UNC-39	0.875062	-0.322	0.946637
H3K9me3.upregulated	NPAX-4	0.513243	-0.3275	0.734946
H3K27me3.downregulated	T07F8.4	0.895052	-0.3295	0.952132
H3K27me3.downregulated	modENCODE3203.H3K27me1	0.885057	-0.33	0.946637
H3K9me3.downregulated	ELT-2	0.472264	-0.3312	0.711345
H3K27me3.upregulated	SDZ-38	0.893053	-0.3313	0.95065
H3K27me3.downregulated	modENCODE3916.HIM1	0.885057	-0.3314	0.946637
H3K9me3.downregulated	NPAX-4	0.889055	-0.3372	0.947037
H3K27me3.downregulated	AHA-1	0.874063	-0.3385	0.946637
H3K9me3.upregulated	modENCODE6300.RPC1	0.403298	-0.3402	0.663487
H3K27me3.downregulated	modENCODE5251.H2AK5ac	0.881059	-0.3405	0.946637
H3K9me3.downregulated	HMBX-1	0.886057	-0.3418	0.946838
H3K27me3.downregulated	B0310.2	0.884058	-0.3418	0.946637
H3K27me3.downregulated	TTX-3	0.887056	-0.3421	0.946838
H3K27me3.upregulated	HCP6.N2.MxEmb	0.50025	-0.3423	0.727636
H3K27me3.downregulated	GMEB-2	0.887056	-0.3458	0.946838
H3K27me3.downregulated	ZIP-5	0.883058	-0.3467	0.946637
H3K9me3.downregulated	HLH-15	0.87906	-0.3473	0.946637
H3K27me3.downregulated	FKH-6	0.882059	-0.3483	0.946637
H3K27me3.downregulated	ETS-7	0.884058	-0.3484	0.946637
H3K27me3.downregulated	POP-1	0.883058	-0.3493	0.946637
H3K27me3.downregulated	NHR-76	0.861069	-0.3501	0.944826
H3K9me3.downregulated	Y22D7AL.16	0.882059	-0.3502	0.946637
H3K27me3.downregulated	HND-1	0.881059	-0.351	0.946637
H3K27me3.downregulated	K09A11.1	0.885057	-0.3516	0.946637
H3K27me3.upregulated	MBF-1	0.876062	-0.3534	0.946637
H3K27me3.downregulated	CEH-90	0.884058	-0.3534	0.946637
H3K27me3.downregulated	Y53C12C.1	0.878061	-0.3537	0.946637
H3K27me3.downregulated	modENCODE3557.H3K36me3	0.574213	-0.3538	0.760444
H3K9me3.downregulated	CEH-32	0.878061	-0.3555	0.946637
H3K27me3.downregulated	CHE-1	0.876062	-0.3562	0.946637
H3K27me3.downregulated	MEF-2	0.881059	-0.3575	0.946637
H3K9me3.downregulated	DPFF-1	0.878061	-0.3597	0.946637
H3K9me3.downregulated	ELT-4	0.875062	-0.3599	0.946637
H3K9me3.downregulated	MED-1	0.876062	-0.3599	0.946637
H3K27me3.downregulated	modENCODE3196.H4K20me1	0.577211	-0.3621	0.761841
H3K27me3.downregulated	TBX-7	0.876062	-0.3623	0.946637
H3K27me3.upregulated	ALR-1	0.869065	-0.3653	0.946637
H3K27me3.downregulated	LIM-6	0.869065	-0.3654	0.946637
H3K9me3.downregulated	CEH-30	0.874063	-0.3667	0.946637
H3K9me3.downregulated	AHR-1	0.868066	-0.3676	0.946637
H3K27me3.downregulated	B0035.1	0.872064	-0.3683	0.946637
H3K27me3.upregulated	F52B5.7	0.571214	-0.3687	0.758437
H3K9me3.downregulated	TBX-9	0.871064	-0.3692	0.946637
H3K27me3.downregulated	modENCODE5053.H3K23ac	0.829085	-0.3698	0.922644
H3K27me3.downregulated	ZFP-2	0.869065	-0.3709	0.946637
H3K27me3.upregulated	NHR-84	0.867066	-0.3719	0.946637
H3K27me3.downregulated	H3K9me3.upregulated	0.867066	-0.3728	0.946637
H3K9me3.downregulated	TRA-4	0.864068	-0.3788	0.94547
H3K27me3.downregulated	UNC-3	0.834083	-0.3788	0.925578
H3K27me3.downregulated	SYD-9	0.863068	-0.3795	0.94547
H3K27me3.downregulated	CEH-26	0.864068	-0.383	0.94547
H3K27me3.downregulated	DVE-1	0.572214	-0.3831	0.758437
H3K27me3.downregulated	MADF-2	0.858071	-0.3836	0.942196
H3K27me3.downregulated	HLH-6	0.858071	-0.3848	0.942196
H3K27me3.downregulated	F52B5.7	0.852074	-0.3851	0.938239
H3K27me3.downregulated	ZIM-3	0.850075	-0.386	0.937354
H3K9me3.downregulated	FKH-3	0.862069	-0.3871	0.945262
H3K9me3.upregulated	H3K27me3.downregulated	0.856572	-0.3896	0.942196
H3K9me3.downregulated	FKH-8	0.556222	-0.392	0.752022
H3K9me3.downregulated	ZK546.5	0.827086	-0.3932	0.921728
H3K9me3.upregulated	H3K4me3.up	0.391804	-0.3956	0.654956
H3K27me3.downregulated	modENCODE3165.LEM2	0.849075	-0.3962	0.936911
H3K9me3.downregulated	PQN85.TY1072.MxEmb	0.857071	-0.3975	0.942196
H3K27me3.downregulated	FAX-1	0.851074	-0.3978	0.937797
H3K9me3.downregulated	CEH-79	0.847076	-0.4	0.936022
H3K9me3.downregulated	MXL-1	0.849075	-0.4006	0.936911
H3K27me3.downregulated	VAB-15	0.842079	-0.4026	0.931814
H3K27me3.upregulated	NHR-76	0.551224	-0.4028	0.752022
H3K9me3.downregulated	modENCODE6023.HCP4	0.794103	-0.4029	0.906706
H3K27me3.downregulated	NHR-28	0.552224	-0.4087	0.752022
H3K9me3.downregulated	HLH-4	0.847076	-0.4093	0.936022
H3K9me3.downregulated	NHR-232	0.834083	-0.4107	0.925578
H3K9me3.downregulated	modENCODE5240.HIM3	0.806097	-0.4109	0.911948
H3K27me3.upregulated	DPY26.TY1072.MxEmb	0.835082	-0.4113	0.926032
H3K9me3.downregulated	F10E7.11	0.836082	-0.4155	0.926485
H3K9me3.downregulated	NHR-25	0.474263	-0.4159	0.712986
H3K27me3.downregulated	CEH-9	0.829085	-0.4175	0.922644
H3K9me3.downregulated	modENCODE5216.MSH5	0.485257	-0.4176	0.72089
H3K27me3.downregulated	modENCODE6021.MIS12	0.795102	-0.4207	0.906706
H3K9me3.downregulated	modENCODE3197.H3K4me3	0.437281	-0.4215	0.687031
H3K27me3.upregulated	NHR-67	0.837081	-0.423	0.926938
H3K9me3.downregulated	CHE-1	0.824088	-0.4233	0.919694
H3K27me3.downregulated	PAX-1	0.832084	-0.4273	0.924669
H3K9me3.downregulated	modENCODE3164.LEM2	0.822089	-0.4286	0.918771
H3K9me3.downregulated	CEY-2	0.827086	-0.4311	0.921728
H3K27me3.downregulated	TBX-2	0.524238	-0.4317	0.745921
H3K9me3.downregulated	GMEB-2	0.830085	-0.432	0.923102
H3K27me3.downregulated	modENCODE3574.LIN53	0.706147	-0.4322	0.85479
H3K27me3.upregulated	DAF-12	0.81909	-0.4326	0.917381
H3K27me3.downregulated	DIE-1	0.817091	-0.4329	0.917108
H3K27me3.upregulated	CHD-7	0.483258	-0.4359	0.72089
H3K9me3.upregulated	ZIP-2	0.409795	-0.4368	0.663487
H3K9me3.downregulated	T26A5.8	0.821089	-0.4371	0.918308
H3K27me3.upregulated	modENCODE5208.MSH5	0.444278	-0.4377	0.694544
H3K9me3.downregulated	TTX-3	0.82009	-0.4379	0.917845
H3K27me3.upregulated	UNC-30	0.824088	-0.4396	0.919694
H3K27me3.downregulated	modENCODE3434.H4K20me1	0.802099	-0.4399	0.908736
H3K27me3.downregulated	modENCODE3578.H3K9Ac	0.515242	-0.4409	0.736463
H3K27me3.downregulated	DMD-4	0.818091	-0.4417	0.917381
H3K9me3.downregulated	modENCODE3550.H3K4me3	0.485257	-0.4444	0.72089
H3K27me3.downregulated	F22D6.2	0.81909	-0.4449	0.917381
H3K9me3.downregulated	NHR-2	0.409295	-0.445	0.663487
H3K27me3.upregulated	DMD-4	0.536232	-0.4457	0.748719
H3K9me3.downregulated	T07F8.4	0.814093	-0.4463	0.916366
H3K9me3.downregulated	FKH-6	0.815092	-0.4479	0.916642
H3K27me3.downregulated	modENCODE127.SDC3	0.786107	-0.4482	0.901694
H3K9me3.downregulated	ETS-7	0.816092	-0.4483	0.916642
H3K27me3.downregulated	REPO-1	0.782109	-0.4503	0.900719
H3K9me3.downregulated	POP-1	0.811094	-0.4516	0.913647
H3K9me3.downregulated	ZIP-5	0.801099	-0.4545	0.90826
H3K9me3.downregulated	AHA-1	0.783108	-0.4547	0.900719
H3K9me3.downregulated	B0310.2	0.810095	-0.4565	0.913647
H3K9me3.downregulated	TBX-7	0.801099	-0.4565	0.90826
H3K27me3.downregulated	modENCODE3166.LEM2	0.787106	-0.4578	0.90218
H3K27me3.downregulated	CAPG2.N2.MxEmb	0.816092	-0.458	0.916642
H3K27me3.upregulated	modENCODE3921.H3K27Ac	0.38031	-0.4594	0.645374
H3K9me3.downregulated	K09A11.1	0.808096	-0.46	0.912892
H3K9me3.downregulated	F10B5.3	0.795102	-0.4607	0.906706
H3K27me3.downregulated	FKH-4	0.810095	-0.4607	0.913647
H3K27me3.upregulated	gene	0.364318	-0.4609	0.631914
H3K9me3.downregulated	modENCODE5251.H2AK5ac	0.791104	-0.4627	0.905439
H3K9me3.downregulated	SYD-9	0.7991	-0.4627	0.90826
H3K9me3.downregulated	MEF-2	0.801099	-0.463	0.90826
H3K9me3.downregulated	HND-1	0.801099	-0.4634	0.90826
H3K27me3.downregulated	ATHP-1	0.795102	-0.4643	0.906706
H3K9me3.downregulated	Y53C12C.1	0.803098	-0.4656	0.909212
H3K27me3.downregulated	ETS-4	0.807096	-0.4672	0.912421
H3K27me3.downregulated	MDL-1	0.531234	-0.4681	0.748406
H3K27me3.downregulated	M03D4.4	0.798101	-0.4694	0.908144
H3K9me3.downregulated	NHR-76	0.755122	-0.4699	0.885589
H3K9me3.downregulated	UNC-3	0.747126	-0.4699	0.880823
H3K27me3.upregulated	NHR-116	0.790105	-0.4699	0.904956
H3K27me3.downregulated	B0261.1	0.772114	-0.471	0.898127
H3K9me3.downregulated	modENCODE3921.H3K27Ac	0.436282	-0.4724	0.687031
H3K27me3.downregulated	PAG-3	0.786107	-0.4733	0.901694
H3K27me3.downregulated	ZAG-1	0.752124	-0.4735	0.883394
H3K27me3.upregulated	C05D10.1	0.798101	-0.4742	0.908144
H3K27me3.downregulated	CEH-16	0.766117	-0.4771	0.893139
H3K9me3.downregulated	LIM-6	0.795102	-0.4774	0.906706
H3K9me3.downregulated	HLH-30	0.461269	-0.4807	0.705781
H3K27me3.downregulated	NFYA-1	0.471264	-0.4811	0.711206
H3K9me3.downregulated	NHR-90	0.510245	-0.4816	0.732659
H3K27me3.downregulated	SMC4.N2.MxEmb	0.796102	-0.4836	0.907186
H3K9me3.downregulated	HLH-6	0.78011	-0.4884	0.900719
H3K9me3.upregulated	R06F6.6	0.784108	-0.4896	0.900719
H3K27me3.downregulated	SPR-1	0.775112	-0.4903	0.898283
H3K27me3.downregulated	ZTF-26	0.749125	-0.4906	0.882516
H3K27me3.downregulated	modENCODE90.DPY27	0.761119	-0.4911	0.889959
H3K27me3.upregulated	PEB-1	0.77911	-0.4918	0.900254
H3K9me3.downregulated	MADF-2	0.778111	-0.4921	0.899763
H3K9me3.downregulated	ZIP-2	0.784108	-0.4924	0.900719
H3K27me3.downregulated	NHR-237	0.728136	-0.4924	0.864161
H3K27me3.downregulated	modENCODE6301.HIM5	0.713143	-0.4936	0.856209
H3K9me3.downregulated	FAX-1	0.774113	-0.4938	0.898283
H3K9me3.downregulated	CEH-26	0.782109	-0.4939	0.900719
H3K9me3.downregulated	B0035.1	0.772114	-0.4952	0.898127
H3K9me3.downregulated	modENCODE6272.HTP3	0.442279	-0.4957	0.694187
H3K27me3.downregulated	C04F5.9	0.763118	-0.4961	0.890968
H3K9me3.downregulated	ZFP-2	0.772114	-0.4969	0.898127
H3K27me3.downregulated	ZTF-16	0.752124	-0.4983	0.883394
H3K27me3.downregulated	C08G9.2	0.784108	-0.4984	0.900719
H3K27me3.downregulated	R02D3.7	0.733133	-0.4986	0.867587
H3K27me3.downregulated	HLH-8	0.777111	-0.4999	0.899763
H3K9me3.downregulated	modENCODE3916.HIM1	0.778111	-0.5014	0.899763
H3K27me3.downregulated	LIN-39	0.745127	-0.5025	0.879127
H3K27me3.downregulated	SDC-2	0.773113	-0.5025	0.898283
H3K27me3.upregulated	NHR-179	0.774113	-0.5028	0.898283
H3K9me3.downregulated	CEH-90	0.783108	-0.5034	0.900719
H3K9me3.upregulated	F55B11.4	0.774613	-0.5047	0.898283
H3K9me3.downregulated	FOS-1	0.443278	-0.5058	0.694544
H3K9me3.downregulated	ZIM-3	0.757121	-0.5115	0.887269
H3K27me3.downregulated	F49E8.2	0.74013	-0.5123	0.873888
H3K27me3.downregulated	modENCODE3178.H3K36ac	0.525237	-0.5127	0.746666
H3K27me3.downregulated	modENCODE6235.SDC1	0.751124	-0.5142	0.883394
H3K27me3.upregulated	HLH-12	0.761119	-0.5167	0.889959
H3K27me3.downregulated	F23B12.7	0.766117	-0.5184	0.893139
H3K27me3.upregulated	MML-1	0.75912	-0.5213	0.888948
H3K9me3.downregulated	modENCODE6325.H3K9me2	0.490255	-0.5218	0.721802
H3K27me3.downregulated	CEH-14	0.763118	-0.5218	0.890968
H3K27me3.downregulated	ZTF-4	0.687156	-0.5225	0.845068
H3K27me3.upregulated	ATAC.age.dynamic	0.369315	-0.5232	0.634268
H3K27me3.downregulated	ZTF-11	0.705147	-0.5261	0.85479
H3K9me3.downregulated	modENCODE3203.H3K27me1	0.750125	-0.527	0.88303
H3K27me3.downregulated	modENCODE6267.MAU2	0.705147	-0.5286	0.85479
H3K27me3.downregulated	modENCODE3182.H4K16ac	0.506247	-0.5307	0.731608
H3K27me3.downregulated	modENCODE6227.AMA1	0.444278	-0.5331	0.694544
H3K27me3.downregulated	DUXL-1	0.729135	-0.5332	0.864161
H3K9me3.downregulated	PHA-4	0.423288	-0.534	0.676571
H3K27me3.downregulated	CEH-36	0.753123	-0.5345	0.883905
H3K27me3.upregulated	FKH-2	0.738131	-0.5404	0.872185
H3K27me3.downregulated	CEH-2	0.708146	-0.5415	0.85479
H3K27me3.downregulated	ZTF-18	0.718141	-0.5417	0.858039
H3K9me3.downregulated	F52B5.7	0.734133	-0.5435	0.868115
H3K27me3.downregulated	CEH-48	0.72014	-0.5468	0.858039
H3K9me3.downregulated	modENCODE5053.H3K23ac	0.683158	-0.5472	0.841471
H3K9me3.downregulated	DMD-4	0.71914	-0.548	0.858039
H3K27me3.downregulated	XND-1	0.729135	-0.5481	0.864161
H3K27me3.upregulated	EOR-1	0.731134	-0.5499	0.865875
H3K27me3.downregulated	modENCODE6265.PQN85	0.689155	-0.55	0.846862
H3K27me3.downregulated	LIN-11	0.727136	-0.5559	0.86375
H3K27me3.downregulated	ZK185.1	0.709145	-0.5563	0.855118
H3K27me3.downregulated	CHD-7	0.713143	-0.5594	0.856209
H3K27me3.downregulated	modENCODE3320.H3K79me1	0.706147	-0.5597	0.85479
H3K27me3.downregulated	modENCODE6232.DPY30	0.68016	-0.5606	0.839096
H3K27me3.downregulated	F37D6.2	0.718141	-0.5609	0.858039
H3K27me3.downregulated	F45C12.2	0.686157	-0.5612	0.844501
H3K9me3.upregulated	H3K9me3.downregulated	0.722639	-0.5627	0.85971
H3K9me3.downregulated	C27D6.4	0.482259	-0.5634	0.72089
H3K9me3.downregulated	H3K27me3.L3	0.428286	-0.5639	0.680397
H3K9me3.downregulated	F22D6.2	0.72014	-0.5642	0.858039
H3K27me3.downregulated	COG-1	0.72014	-0.5659	0.858039
H3K9me3.downregulated	H3K36me3	0.38031	-0.566	0.645374
H3K27me3.downregulated	ATF-7	0.707146	-0.5662	0.85479
H3K27me3.downregulated	F13C5.2	0.727136	-0.5666	0.86375
H3K27me3.downregulated	EGL-27	0.669165	-0.567	0.830761
H3K9me3.downregulated	PAX-1	0.721139	-0.5714	0.858578
H3K9me3.downregulated	DIE-1	0.704148	-0.5721	0.85479
H3K9me3.downregulated	H3K9me3.upregulated	0.72014	-0.5725	0.858039
H3K27me3.downregulated	MLS-2	0.708146	-0.5732	0.85479
H3K27me3.upregulated	SPTF-1	0.423288	-0.5742	0.676571
H3K27me3.downregulated	BLMP-1	0.435282	-0.5755	0.687031
H3K27me3.downregulated	LSY-12	0.705147	-0.5755	0.85479
H3K27me3.downregulated	PQN85.N2.MxEmb	0.708146	-0.5769	0.85479
H3K27me3.downregulated	LET-607	0.698151	-0.5785	0.852571
H3K9me3.downregulated	VAB-15	0.718141	-0.5793	0.858039
H3K27me3.upregulated	TLP-1	0.702149	-0.5796	0.85479
H3K9me3.downregulated	NHR-80	0.411294	-0.5822	0.663487
H3K9me3.downregulated	CEH-9	0.703148	-0.5826	0.85479
H3K9me3.upregulated	SMA-9	0.305847	-0.587	0.583416
H3K9me3.downregulated	modENCODE3165.LEM2	0.705147	-0.5885	0.85479
H3K27me3.downregulated	NHR-10	0.622189	-0.5913	0.798357
H3K27me3.upregulated	modENCODE3574.LIN53	0.384308	-0.5923	0.648242
H3K27me3.upregulated	FKH-4	0.469265	-0.5926	0.710926
H3K27me3.downregulated	REF-2	0.695152	-0.5935	0.850792
H3K27me3.upregulated	ODD-2	0.696152	-0.5937	0.850792
H3K9me3.downregulated	modENCODE6021.MIS12	0.63918	-0.5941	0.812843
H3K27me3.downregulated	F16B12.6	0.691154	-0.5943	0.848551
H3K27me3.downregulated	modENCODE3197.H3K4me3	0.410295	-0.5944	0.663487
H3K27me3.downregulated	SPTF-1	0.694153	-0.5947	0.850337
H3K9me3.downregulated	H3K4me3.L3	0.393303	-0.5953	0.655216
H3K27me3.downregulated	NHR-102	0.66017	-0.5982	0.826794
H3K27me3.downregulated	ELT-1	0.618191	-0.5983	0.795812
H3K9me3.upregulated	FOS-1	0.296352	-0.6014	0.571562
H3K27me3.upregulated	KLE2.TY1072.MxEmb	0.683158	-0.6029	0.841471
H3K27me3.upregulated	modENCODE3178.H3K36ac	0.337331	-0.6082	0.61259
H3K27me3.downregulated	MAB-5	0.662169	-0.6096	0.827315
H3K27me3.downregulated	LIR-3	0.662169	-0.6099	0.827315
H3K27me3.upregulated	ELT-1	0.375312	-0.6106	0.641755
H3K9me3.downregulated	M03D4.4	0.678161	-0.6111	0.837948
H3K27me3.downregulated	modENCODE6219.SMC4	0.68016	-0.6111	0.839096
H3K9me3.downregulated	ETS-4	0.692154	-0.6115	0.848551
H3K27me3.downregulated	modENCODE5980.LIN61	0.38031	-0.6121	0.645374
H3K9me3.upregulated	CEH-24	0.394803	-0.6144	0.655216
H3K27me3.upregulated	C34B4.2	0.668166	-0.6156	0.830761
H3K27me3.downregulated	modENCODE3565.LIN52	0.692154	-0.6163	0.848551
H3K9me3.downregulated	ZAG-1	0.595202	-0.6183	0.780985
H3K9me3.downregulated	B0261.1	0.641179	-0.6208	0.813966
H3K9me3.downregulated	C08G9.2	0.673163	-0.6211	0.833744
H3K27me3.downregulated	H3K4me3.dn	0.662169	-0.6212	0.827315
H3K9me3.downregulated	modENCODE3574.LIN53	0.528236	-0.6219	0.748215
H3K27me3.downregulated	IRX-1	0.669165	-0.625	0.830761
H3K27me3.downregulated	W03F9.2	0.673163	-0.6253	0.833744
H3K9me3.downregulated	SDC-2	0.669165	-0.6278	0.830761
H3K27me3.upregulated	Y116A8C.19	0.673163	-0.629	0.833744
H3K27me3.downregulated	NHR-2	0.365317	-0.6304	0.63222
H3K27me3.downregulated	modENCODE6257.IMB1	0.618191	-0.6335	0.795812
H3K9me3.downregulated	PAG-3	0.653173	-0.6339	0.819997
H3K27me3.downregulated	CEH-38	0.545227	-0.6376	0.751905
H3K27me3.downregulated	MADF-10	0.642179	-0.6376	0.813966
H3K9me3.downregulated	FKH-4	0.667166	-0.639	0.830761
H3K9me3.downregulated	REPO-1	0.631184	-0.6394	0.804632
H3K9me3.downregulated	modENCODE127.SDC3	0.618191	-0.6398	0.795812
H3K27me3.upregulated	CEH-34	0.384308	-0.6399	0.648242
H3K9me3.downregulated	ZTF-7	0.666167	-0.6406	0.830761
H3K9me3.downregulated	NHR-237	0.558221	-0.6412	0.752022
H3K27me3.upregulated	CEH-24	0.650175	-0.6415	0.817542
H3K27me3.downregulated	DPY28.N2.MxEmb	0.648176	-0.6433	0.816337
H3K9me3.upregulated	modENCODE3578.H3K9Ac	0.270365	-0.6441	0.547009
H3K27me3.downregulated	CAPG1.N2.MxEmb	0.647176	-0.6451	0.815734
H3K27me3.upregulated	SEA-2	0.647176	-0.6458	0.815734
H3K9me3.downregulated	HLH-8	0.646177	-0.6486	0.815734
H3K27me3.downregulated	NHR-48	0.606197	-0.6499	0.790122
H3K27me3.upregulated	F57C9.4	0.64018	-0.6503	0.813454
H3K9me3.downregulated	ZTF-16	0.618191	-0.6511	0.795812
H3K27me3.upregulated	MEL-28	0.643178	-0.6515	0.813966
H3K27me3.upregulated	CEH-22	0.650175	-0.6535	0.817542
H3K9me3.downregulated	SMC4.N2.MxEmb	0.646177	-0.6552	0.815734
H3K27me3.downregulated	MIX1.N2.MxEmb	0.658171	-0.6557	0.82495
H3K9me3.downregulated	modENCODE90.DPY27	0.608196	-0.6562	0.790756
H3K27me3.upregulated	modENCODE6285.DPY28	0.314343	-0.6562	0.589581
H3K27me3.downregulated	DPL-1	0.42029	-0.6563	0.674529
H3K27me3.downregulated	JUN-1	0.575212	-0.6572	0.761125
H3K27me3.downregulated	CEH-39	0.656172	-0.6591	0.823102
H3K27me3.upregulated	UNC-39	0.55922	-0.6626	0.752022
H3K9me3.downregulated	ATHP-1	0.631184	-0.6641	0.804632
H3K9me3.downregulated	CEH-2	0.557221	-0.666	0.752022
H3K9me3.downregulated	SPR-1	0.624188	-0.6661	0.799613
H3K27me3.downregulated	ELT-3	0.557221	-0.6664	0.752022
H3K27me3.downregulated	SEM-4	0.629185	-0.6678	0.804045
H3K9me3.downregulated	LIN-39	0.5992	-0.6681	0.783608
H3K27me3.upregulated	PAG-3	0.427286	-0.6687	0.679498
H3K27me3.upregulated	LSY-27	0.631184	-0.6693	0.804632
H3K27me3.downregulated	HCP6.N2.MxEmb	0.635182	-0.6726	0.809071
H3K9me3.downregulated	ZTF-11	0.548226	-0.6747	0.752022
H3K9me3.downregulated	CEH-16	0.615192	-0.6749	0.795812
H3K9me3.downregulated	CEBP-1	0.409295	-0.6752	0.663487
H3K27me3.upregulated	ZTF-4	0.348326	-0.6752	0.618545
H3K27me3.downregulated	KLE2.N2.MxEmb	0.643178	-0.6752	0.813966
H3K9me3.downregulated	CAPG2.N2.MxEmb	0.646177	-0.6792	0.815734
H3K9me3.downregulated	modENCODE3166.LEM2	0.61919	-0.6804	0.795812
H3K9me3.downregulated	R02D3.7	0.568216	-0.682	0.758437
H3K27me3.downregulated	HIF-1	0.562219	-0.6837	0.75476
H3K9me3.downregulated	F13C5.2	0.608196	-0.6862	0.790756
H3K27me3.downregulated	modENCODE3198.H3K4me2	0.411294	-0.6863	0.663487
H3K9me3.downregulated	C04F5.9	0.618191	-0.6873	0.795812
H3K9me3.downregulated	modENCODE3434.H4K20me1	0.603198	-0.6898	0.788172
H3K27me3.downregulated	F23F12.9	0.611194	-0.6906	0.792682
H3K9me3.downregulated	COG-1	0.597201	-0.691	0.782953
H3K27me3.downregulated	UNC-130	0.547226	-0.6925	0.752022
H3K27me3.downregulated	NHR-43	0.554223	-0.6931	0.752022
H3K27me3.downregulated	LIN-15B	0.568216	-0.6939	0.758437
H3K27me3.upregulated	MIX1.N2.MxEmb	0.385307	-0.6964	0.648242
H3K9me3.downregulated	CEH-36	0.615192	-0.6971	0.795812
H3K27me3.upregulated	NPAX-4	0.604198	-0.6979	0.788172
H3K9me3.downregulated	modENCODE5222.COH3	0.349325	-0.6981	0.618918
H3K27me3.upregulated	HLH-8	0.403298	-0.6986	0.663487
H3K27me3.downregulated	NHR-6	0.55922	-0.6989	0.752022
H3K9me3.upregulated	NHR-179	0.407296	-0.7	0.663487
H3K9me3.downregulated	ZTF-26	0.572214	-0.7069	0.758437
H3K9me3.upregulated	HLH-12	0.406297	-0.7076	0.663487
H3K27me3.upregulated	modENCODE5174.H3K14ac	0.33933	-0.7082	0.613376
H3K27me3.downregulated	modENCODE5976.HPL2	0.343328	-0.7093	0.616654
H3K9me3.downregulated	modENCODE6267.MAU2	0.545227	-0.7099	0.751905
H3K27me3.downregulated	modENCODE5231.ASH2	0.543228	-0.712	0.751131
H3K27me3.downregulated	LIN-13	0.514243	-0.7136	0.735705
H3K27me3.downregulated	modENCODE3571.DPY27	0.572214	-0.7144	0.758437
H3K9me3.downregulated	modENCODE6235.SDC1	0.567216	-0.7169	0.758437
H3K9me3.downregulated	SOX-4	0.567216	-0.7172	0.758437
H3K27me3.upregulated	ELT-4	0.593203	-0.7181	0.780321
H3K9me3.downregulated	F23B12.7	0.5992	-0.7183	0.783608
H3K9me3.downregulated	ZTF-4	0.496252	-0.7199	0.725861
H3K27me3.upregulated	CEH-32	0.576212	-0.72	0.761805
H3K9me3.downregulated	F49E8.2	0.542229	-0.7218	0.751131
H3K9me3.upregulated	modENCODE127.SDC3	0.275362	-0.7237	0.55284
H3K9me3.upregulated	BLMP-1	0.244878	-0.7249	0.517835
H3K9me3.downregulated	CEH-48	0.570215	-0.7267	0.758437
H3K27me3.upregulated	HMBX-1	0.578211	-0.7271	0.762519
H3K27me3.downregulated	HLH-1	0.535232	-0.7279	0.748657
H3K27me3.downregulated	modENCODE6237.MIX1	0.543228	-0.7319	0.751131
H3K9me3.downregulated	ZK185.1	0.554223	-0.7386	0.752022
H3K9me3.downregulated	F45C12.2	0.505247	-0.7389	0.731512
H3K27me3.downregulated	modENCODE5050.H3K9me2	0.46027	-0.7389	0.705781
H3K27me3.downregulated	CEH-18	0.565217	-0.7395	0.757488
H3K27me3.upregulated	HLH-15	0.548226	-0.7396	0.752022
H3K27me3.downregulated	UNC-62	0.437281	-0.7396	0.687031
H3K9me3.downregulated	AMA1.N2.MxEmb	0.385307	-0.7399	0.648242
H3K27me3.upregulated	CEH-30	0.557221	-0.7418	0.752022
H3K9me3.downregulated	DUXL-1	0.556222	-0.7427	0.752022
H3K9me3.downregulated	LSY-12	0.53923	-0.7448	0.7509
H3K27me3.upregulated	NHR-11	0.287356	-0.7459	0.55972
H3K9me3.downregulated	EGL-27	0.470265	-0.746	0.711066
H3K9me3.downregulated	modENCODE6301.HIM5	0.509245	-0.7467	0.732659
H3K27me3.downregulated	modENCODE3321.H3K79me2	0.51924	-0.7483	0.740154
H3K9me3.downregulated	ZTF-18	0.535232	-0.7496	0.748657
H3K9me3.downregulated	F37D6.2	0.548226	-0.7507	0.752022
H3K27me3.upregulated	Y22D7AL.16	0.551224	-0.753	0.752022
H3K9me3.downregulated	CHD-7	0.544228	-0.7534	0.75185
H3K27me3.upregulated	modENCODE3561.ZFP1	0.315342	-0.7553	0.590044
H3K27me3.downregulated	UNC-86	0.532234	-0.7566	0.748469
H3K9me3.downregulated	ATF-7	0.538231	-0.7579	0.750842
H3K9me3.downregulated	MLS-2	0.561219	-0.7584	0.754063
H3K27me3.downregulated	UNC-120	0.531234	-0.7606	0.748406
H3K27me3.downregulated	modENCODE3569.HTZ1	0.384308	-0.7612	0.648242
H3K9me3.downregulated	LET-607	0.534233	-0.7647	0.748657
H3K27me3.downregulated	CpG	0.558221	-0.7649	0.752022
H3K27me3.upregulated	ZK546.5	0.462269	-0.7655	0.705781
H3K27me3.downregulated	HMG-11	0.533233	-0.7656	0.748532
H3K9me3.downregulated	LIN-11	0.552224	-0.7661	0.752022
H3K27me3.downregulated	LIN13	0.327336	-0.7665	0.602422
H3K9me3.downregulated	modENCODE5174.H3K14ac	0.490255	-0.7669	0.721802
H3K27me3.downregulated	C16A3.4	0.543228	-0.7676	0.751131
H3K9me3.downregulated	modENCODE6265.PQN85	0.510245	-0.7701	0.732659
H3K27me3.upregulated	FKH-3	0.552224	-0.7709	0.752022
H3K9me3.downregulated	SPTF-1	0.543228	-0.771	0.751131
H3K9me3.downregulated	REF-2	0.53923	-0.7731	0.7509
H3K27me3.upregulated	EGL-5	0.328336	-0.7763	0.603553
H3K9me3.upregulated	DVE-1	0.237881	-0.7784	0.509559
H3K9me3.downregulated	modENCODE6232.DPY30	0.493253	-0.7791	0.722824
H3K27me3.downregulated	C01B12.2	0.502249	-0.7806	0.729191
H3K27me3.downregulated	NHR-77	0.445277	-0.7828	0.694721
H3K27me3.downregulated	modENCODE5054.H3K27ac	0.416292	-0.7835	0.669483
H3K27me3.downregulated	NHR-25	0.405297	-0.7858	0.663487
H3K27me3.downregulated	CEH-31	0.532234	-0.7876	0.748469
H3K27me3.upregulated	CEH-16	0.348326	-0.7883	0.618545
H3K27me3.upregulated	F23B12.7	0.356322	-0.7892	0.624958
H3K27me3.upregulated	MED-1	0.528236	-0.7904	0.748215
H3K27me3.upregulated	H3K4me3.up	0.321339	-0.7941	0.595579
H3K9me3.downregulated	F16B12.6	0.528236	-0.796	0.748215
H3K9me3.downregulated	LIR-3	0.491254	-0.7963	0.722596
H3K27me3.downregulated	modENCODE6283.SMC6	0.497251	-0.7965	0.725968
H3K9me3.downregulated	MDL-1	0.289355	-0.7976	0.561521
H3K27me3.upregulated	AHR-1	0.509245	-0.7983	0.732659
H3K27me3.downregulated	NHR-23	0.398301	-0.7996	0.657406
H3K27me3.downregulated	XBP-1	0.494253	-0.8005	0.723612
H3K27me3.downregulated	modENCODE3575.DPL1	0.530235	-0.8021	0.748342
H3K9me3.downregulated	NHR-10	0.414293	-0.8038	0.666952
H3K27me3.upregulated	PQN85.TY1072.MxEmb	0.504248	-0.805	0.73074
H3K9me3.downregulated	XND-1	0.511244	-0.8054	0.732752
H3K27me3.downregulated	modENCODE5041.H3K36me2	0.389305	-0.8069	0.653566
H3K9me3.downregulated	modENCODE3320.H3K79me1	0.504248	-0.807	0.73074
H3K27me3.downregulated	LIN-40	0.457271	-0.807	0.702943
H3K27me3.downregulated	PQM-1	0.432284	-0.8071	0.684668
H3K27me3.upregulated	modENCODE6283.SMC6	0.273363	-0.8153	0.551652
H3K27me3.upregulated	SEM-4	0.309345	-0.8201	0.586764
H3K9me3.downregulated	MAB-5	0.464268	-0.8212	0.706769
H3K27me3.upregulated	B0261.1	0.321339	-0.832	0.595579
H3K27me3.upregulated	HLH-4	0.474263	-0.8346	0.712986
H3K9me3.downregulated	PQN85.N2.MxEmb	0.498251	-0.8349	0.726751
H3K9me3.downregulated	NHR-102	0.456272	-0.8365	0.702784
H3K9me3.downregulated	modENCODE6219.SMC4	0.489255	-0.8377	0.721686
H3K9me3.downregulated	CEH-34	0.488256	-0.8389	0.72089
H3K27me3.upregulated	modENCODE5054.H3K27ac	0.232384	-0.8397	0.505378
H3K27me3.upregulated	MXL-1	0.487256	-0.8408	0.72089
H3K9me3.downregulated	NHR-11	0.376312	-0.8413	0.642064
H3K27me3.downregulated	modENCODE3577.EFL1	0.487256	-0.8414	0.72089
H3K27me3.downregulated	DPY27.N2.MxEmb	0.476262	-0.8429	0.715305
H3K27me3.downregulated	modENCODE3925.LIN35	0.493253	-0.8462	0.722824
H3K9me3.downregulated	modENCODE6257.IMB1	0.41929	-0.8484	0.673614
H3K27me3.downregulated	KLE2.N2.L3	0.497251	-0.8486	0.725968
H3K27me3.downregulated	F13H6.1	0.425287	-0.8519	0.678383
H3K9me3.downregulated	IRX-1	0.472264	-0.8553	0.711345
H3K9me3.downregulated	CEH-38	0.365317	-0.8557	0.63222
H3K27me3.downregulated	modENCODE3930.LIN52	0.48026	-0.856	0.719243
H3K9me3.downregulated	SEM-4	0.456272	-0.8578	0.702784
H3K27me3.downregulated	modENCODE3934.EFL1	0.48026	-0.8588	0.719243
H3K27me3.upregulated	COG-1	0.32034	-0.8595	0.595579
H3K9me3.downregulated	MADF-10	0.462269	-0.8597	0.705781
H3K27me3.upregulated	NHR-232	0.450275	-0.8604	0.700428
H3K27me3.upregulated	modENCODE90.DPY27	0.29935	-0.8607	0.573115
H3K27me3.downregulated	DPY26.N2.MxEmb	0.452274	-0.8608	0.702144
H3K27me3.downregulated	UNC-42	0.467266	-0.8618	0.710644
H3K9me3.downregulated	CEH-39	0.486257	-0.8621	0.72089
H3K27me3.downregulated	modENCODE3566.LIN37	0.487256	-0.8634	0.72089
H3K27me3.downregulated	modENCODE3205.H3K36me1	0.45927	-0.8676	0.705324
H3K27me3.upregulated	CEY-2	0.451274	-0.8706	0.701287
H3K9me3.downregulated	FKH-10	0.369315	-0.8744	0.634268
H3K9me3.downregulated	EGL-13	0.446277	-0.8782	0.695589
H3K9me3.downregulated	modENCODE5046.H3K18ac	0.326337	-0.8811	0.601995
H3K27me3.upregulated	LIN-39	0.310345	-0.8814	0.586764
H3K9me3.downregulated	CAPG1.N2.MxEmb	0.433283	-0.8842	0.685558
H3K9me3.downregulated	modENCODE6300.RPC1	0.445277	-0.8845	0.694721
H3K9me3.downregulated	modENCODE6227.AMA1	0.271364	-0.8848	0.548324
H3K27me3.upregulated	DPY28.N2.MxEmb	0.282359	-0.8892	0.559163
H3K9me3.downregulated	JUN-1	0.371314	-0.8893	0.637003
H3K9me3.downregulated	modENCODE3565.LIN52	0.463268	-0.8904	0.705933
H3K27me3.upregulated	NHR-129	0.250375	-0.8907	0.523446
H3K9me3.downregulated	MIX1.N2.MxEmb	0.437281	-0.8933	0.687031
H3K27me3.upregulated	AHA-1	0.376312	-0.8933	0.642064
H3K9me3.downregulated	EGL-5	0.455272	-0.8963	0.702784
H3K27me3.downregulated	modENCODE3204.H3K79me2	0.318341	-0.8976	0.594236
H3K9me3.downregulated	HIF-1	0.372314	-0.9009	0.63802
H3K27me3.upregulated	modENCODE3435.DPY27	0.242379	-0.9026	0.515672
H3K27me3.downregulated	modENCODE6251.TAF1	0.425287	-0.9044	0.678383
H3K9me3.downregulated	NHR-48	0.392304	-0.9111	0.655093
H3K27me3.upregulated	ETS-7	0.411294	-0.9118	0.663487
H3K27me3.upregulated	DPY27.N2.MxEmb	0.253373	-0.9195	0.524128
H3K27me3.downregulated	H3K9me3.L3	0.338331	-0.9195	0.61259
H3K27me3.upregulated	CHE-1	0.391304	-0.9199	0.654819
H3K9me3.downregulated	KLE2.N2.MxEmb	0.435282	-0.9212	0.687031
H3K27me3.upregulated	ZAG-1	0.246377	-0.9215	0.518549
H3K9me3.downregulated	NHR-6	0.336332	-0.9226	0.61259
H3K27me3.upregulated	T07F8.4	0.406297	-0.9242	0.663487
H3K27me3.downregulated	modENCODE5049.H3K36me1	0.301349	-0.9245	0.575537
H3K27me3.upregulated	UNC-3	0.298351	-0.9254	0.573115
H3K27me3.downregulated	SMA-9	0.337331	-0.9256	0.61259
H3K27me3.upregulated	MLS-2	0.27936	-0.926	0.558721
H3K9me3.downregulated	DVE-1	0.285357	-0.9269	0.559163
H3K27me3.downregulated	modENCODE3180.H3K27me1	0.405297	-0.9278	0.663487
H3K9me3.downregulated	UNC-130	0.338331	-0.9291	0.61259
H3K27me3.upregulated	HND-1	0.391304	-0.9315	0.654819
H3K27me3.upregulated	modENCODE6235.SDC1	0.29935	-0.9317	0.573115
H3K27me3.downregulated	modENCODE6211.H4K20me1	0.265367	-0.9354	0.541792
H3K27me3.upregulated	FKH-6	0.375312	-0.9358	0.641755
H3K27me3.upregulated	POP-1	0.388306	-0.9369	0.652587
H3K27me3.downregulated	modENCODE6223.TBP1	0.407296	-0.937	0.663487
H3K9me3.downregulated	DPY28.N2.MxEmb	0.394303	-0.9372	0.655216
H3K27me3.downregulated	modENCODE5988.H3K9acS10ph	0.284358	-0.9384	0.559163
H3K9me3.downregulated	LIN-15B	0.364318	-0.9389	0.631914
H3K27me3.upregulated	GMEB-2	0.401299	-0.9413	0.661659
H3K27me3.downregulated	modENCODE3552.H3K4me3	0.396302	-0.9435	0.656179
H3K9me3.downregulated	UNC-62	0.246377	-0.9449	0.518549
H3K27me3.downregulated	EFL-1	0.284358	-0.9453	0.559163
H3K9me3.downregulated	modENCODE6237.MIX1	0.351324	-0.9459	0.621056
H3K27me3.downregulated	modENCODE3439.LIN15B	0.395302	-0.9489	0.655216
H3K27me3.upregulated	Y53C12C.1	0.382309	-0.949	0.648065
H3K27me3.upregulated	R02D3.7	0.249375	-0.9499	0.522755
H3K27me3.downregulated	modENCODE3568.LIN9	0.367316	-0.9511	0.63222
H3K27me3.downregulated	modENCODE3438.HPL2	0.394303	-0.9527	0.655216
H3K9me3.upregulated	DAF-16	0.181409	-0.9529	0.430985
H3K9me3.downregulated	CpG	0.38031	-0.9533	0.645374
H3K27me3.upregulated	ATF-7	0.264368	-0.9547	0.54116
H3K27me3.upregulated	TTX-3	0.397301	-0.9573	0.65714
H3K27me3.upregulated	F10B5.3	0.367316	-0.9574	0.63222
H3K27me3.upregulated	BLMP-1	0.204398	-0.9579	0.466515
H3K27me3.upregulated	K09A11.1	0.385307	-0.9591	0.648242
H3K27me3.downregulated	modENCODE195.MES4	0.356322	-0.9618	0.624958
H3K27me3.downregulated	H3K27me3.L3	0.289355	-0.9658	0.561521
H3K27me3.downregulated	modENCODE3435.DPY27	0.366317	-0.9679	0.63222
H3K9me3.downregulated	modENCODE5208.MSH5	0.34033	-0.9686	0.613376
H3K9me3.downregulated	CEH-18	0.36032	-0.9703	0.629857
H3K9me3.downregulated	LIN-13	0.283358	-0.9706	0.559163
H3K27me3.downregulated	modENCODE3322.H3K79me3	0.345327	-0.9712	0.617793
H3K27me3.upregulated	NHR-12	0.206397	-0.9721	0.46971
H3K27me3.downregulated	modENCODE3928.LIN37	0.378311	-0.9728	0.644773
H3K9me3.downregulated	NHR-21	0.356322	-0.973	0.624958
H3K9me3.downregulated	modENCODE5231.ASH2	0.321339	-0.9771	0.595579
H3K9me3.downregulated	UNC-86	0.31934	-0.9771	0.594686
H3K27me3.upregulated	DUXL-1	0.264368	-0.9772	0.54116
H3K27me3.upregulated	CEH-48	0.267366	-0.9775	0.544455
H3K27me3.downregulated	modENCODE6009.H4K8ac	0.276362	-0.9777	0.554137
H3K27me3.downregulated	dfam	0.190405	-0.9793	0.445604
H3K9me3.downregulated	NHR-43	0.338331	-0.9807	0.61259
H3K27me3.downregulated	modENCODE5223.ZIM3	0.294353	-0.9827	0.569106
H3K27me3.upregulated	ZIP-5	0.367316	-0.9829	0.63222
H3K9me3.downregulated	HCP6.N2.MxEmb	0.390305	-0.9845	0.654543
H3K9me3.downregulated	SNU-23	0.254373	-0.9854	0.525503
H3K9me3.downregulated	modENCODE3546.H3K4me3	0.284358	-0.986	0.559163
H3K27me3.downregulated	HPL2	0.229385	-0.9887	0.502341
H3K27me3.upregulated	NHR-237	0.193403	-0.9892	0.451274
H3K9me3.downregulated	HLH-1	0.310345	-0.9946	0.586764
H3K27me3.upregulated	F37D6.2	0.251374	-0.996	0.523446
H3K27me3.upregulated	HLH-1	0.217391	-0.996	0.484878
H3K27me3.upregulated	LET-607	0.251374	-0.9962	0.523446
H3K27me3.downregulated	FOS-1	0.286357	-0.9962	0.559163
H3K27me3.downregulated	modENCODE3181.H4K8ac	0.35932	-0.9965	0.629513
H3K9me3.downregulated	modENCODE3571.DPY27	0.346327	-0.9979	0.617793
H3K27me3.upregulated	CEH-26	0.343328	-1.0008	0.616654
H3K9me3.downregulated	NHR-85	0.313343	-1.0014	0.58841
H3K27me3.downregulated	modENCODE43.HTZ1	0.317341	-1.002	0.593077
H3K27me3.downregulated	modENCODE3932.LIN54	0.363318	-1.0049	0.631914
H3K9me3.downregulated	RBR-2	0.344328	-1.0063	0.617741
H3K27me3.upregulated	REF-2	0.23938	-1.0102	0.510678
H3K27me3.upregulated	ZIP-2	0.336332	-1.0132	0.61259
H3K9me3.downregulated	HMG-11	0.332334	-1.0154	0.608761
H3K9me3.downregulated	CEH-31	0.348326	-1.017	0.618545
H3K27me3.upregulated	TBX-7	0.349325	-1.0191	0.618918
H3K27me3.downregulated	modENCODE3567.LIN54	0.350325	-1.0193	0.619988
H3K27me3.downregulated	UNC-55	0.281359	-1.0218	0.559163
H3K27me3.upregulated	SYD-9	0.31934	-1.0253	0.594686
H3K27me3.upregulated	LIM-6	0.34033	-1.0283	0.613376
H3K27me3.upregulated	CEH-90	0.353323	-1.0335	0.622484
H3K27me3.upregulated	ZFP-2	0.315342	-1.0358	0.590044
H3K27me3.upregulated	HLH-6	0.329335	-1.0364	0.603974
H3K27me3.downregulated	modENCODE5036.H3K9me1	0.194403	-1.0381	0.451591
H3K27me3.upregulated	modENCODE3320.H3K79me1	0.245377	-1.0387	0.517835
H3K9me3.downregulated	SKN-1	0.269365	-1.0406	0.545691
H3K27me3.downregulated	NHR-80	0.241379	-1.0411	0.514243
H3K27me3.upregulated	B0035.1	0.310345	-1.0446	0.586764
H3K27me3.upregulated	ZIM-3	0.288356	-1.0533	0.56097
H3K9me3.downregulated	BLMP-1	0.202399	-1.054	0.463979
H3K9me3.downregulated	modENCODE6283.SMC6	0.29935	-1.054	0.573115
H3K9me3.downregulated	NHR-77	0.231384	-1.0545	0.503904
H3K9me3.downregulated	NHR-23	0.178411	-1.0553	0.427096
H3K27me3.downregulated	modENCODE5220.KLE2	0.301349	-1.0561	0.575537
H3K27me3.downregulated	modENCODE6269.DPY26	0.286357	-1.0562	0.559163
H3K9me3.downregulated	modENCODE3561.ZFP1	0.345327	-1.0563	0.617793
H3K27me3.downregulated	H3K4me3.L3	0.256372	-1.0564	0.528936
H3K27me3.upregulated	MADF-2	0.309345	-1.058	0.586764
H3K27me3.downregulated	modENCODE6329.JHDM1	0.237381	-1.0583	0.509185
H3K27me3.downregulated	modENCODE3200.H3K27ac	0.247376	-1.0589	0.519258
H3K9me3.upregulated	modENCODE3435.DPY27	0.154923	-1.0606	0.393072
H3K27me3.downregulated	ELT-2	0.215392	-1.0615	0.483861
H3K27me3.downregulated	modENCODE5244.H3S10ph	0.210395	-1.0616	0.477423
H3K9me3.downregulated	modENCODE5050.H3K9me2	0.235382	-1.0626	0.506282
H3K27me3.downregulated	modENCODE3570.LIN35	0.338331	-1.0657	0.61259
H3K27me3.upregulated	FAX-1	0.311344	-1.0672	0.586764
H3K27me3.downregulated	SNU-23	0.230385	-1.0721	0.503124
H3K9me3.downregulated	modENCODE5207.CHD3	0.225387	-1.0722	0.497057
H3K27me3.upregulated	NHR-21	0.189405	-1.0733	0.443928
H3K27me3.downregulated	modENCODE3935.DPL1	0.311344	-1.0756	0.586764
H3K9me3.downregulated	XBP-1	0.285357	-1.0773	0.559163
H3K9me3.downregulated	UNC-120	0.312344	-1.0786	0.587941
H3K9me3.downregulated	SNPC-4	0.150425	-1.087	0.385402
H3K9me3.downregulated	C01B12.2	0.292354	-1.0892	0.565939
H3K27me3.downregulated	modENCODE3199.H3K4me2	0.313343	-1.0934	0.58841
H3K27me3.upregulated	HIF-1	0.165417	-1.0963	0.407181
H3K9me3.upregulated	CAPG1.N2.MxEmb	0.154423	-1.0987	0.392439
H3K27me3.upregulated	modENCODE6265.PQN85	0.216392	-1.1018	0.484718
H3K27me3.downregulated	modENCODE6285.DPY28	0.234383	-1.1065	0.506215
H3K27me3.downregulated	modENCODE5986.NURF1	0.233383	-1.107	0.505449
H3K27me3.downregulated	modENCODE3924.LIN9	0.296352	-1.1075	0.571562
H3K9me3.downregulated	modENCODE3575.DPL1	0.281359	-1.1091	0.559163
H3K27me3.upregulated	modENCODE3321.H3K79me2	0.178411	-1.1091	0.427096
H3K27me3.upregulated	modENCODE3547.H3K4me3	0.171414	-1.1094	0.416064
H3K27me3.downregulated	modENCODE5227.ZIM1	0.235382	-1.1103	0.506282
H3K27me3.downregulated	modENCODE3573.EPC1	0.292354	-1.1127	0.565939
H3K27me3.upregulated	modENCODE3199.H3K4me2	0.176412	-1.1167	0.424906
H3K9me3.downregulated	modENCODE3321.H3K79me2	0.253373	-1.1256	0.524128
H3K27me3.upregulated	RBR-2	0.172414	-1.1258	0.417199
H3K9me3.downregulated	modENCODE5054.H3K27ac	0.192404	-1.1289	0.449611
H3K27me3.downregulated	modENCODE3202.H3K79me1	0.253373	-1.1298	0.524128
H3K27me3.upregulated	CEH-18	0.176412	-1.1303	0.424906
H3K27me3.downregulated	modENCODE5188.SCC1	0.268366	-1.1358	0.545075
H3K27me3.upregulated	F22D6.2	0.262369	-1.1384	0.538474
H3K27me3.upregulated	modENCODE6269.DPY26	0.153423	-1.1392	0.391167
H3K9me3.downregulated	F13H6.1	0.217391	-1.1439	0.484878
H3K9me3.downregulated	CES-1	0.163418	-1.1455	0.403527
H3K9me3.downregulated	UNC-42	0.252374	-1.1493	0.524128
H3K27me3.downregulated	LIN61	0.186407	-1.1533	0.43821
H3K9me3.downregulated	modENCODE5974.LET418	0.16042	-1.155	0.399267
H3K27me3.upregulated	modENCODE3565.LIN52	0.203398	-1.1617	0.46491
H3K9me3.downregulated	modENCODE3925.LIN35	0.247376	-1.1634	0.519258
H3K27me3.upregulated	IRX-1	0.170415	-1.1665	0.41428
H3K9me3.downregulated	modENCODE3576.H3K4me3	0.198401	-1.168	0.456817
H3K27me3.upregulated	LIR-3	0.18041	-1.1703	0.430567
H3K27me3.downregulated	modENCODE6344.RNApolII-CTD-domain-unphosophorylated	0.184408	-1.1721	0.436126
H3K9me3.downregulated	LIN-40	0.222389	-1.175	0.493219
H3K27me3.upregulated	CEH-9	0.223388	-1.1753	0.494038
H3K27me3.upregulated	W03F9.2	0.185407	-1.1778	0.436514
H3K27me3.upregulated	UNC-62	0.106447	-1.1842	0.30909
H3K9me3.upregulated	CEY-2	0.157421	-1.1877	0.39741
H3K9me3.downregulated	modENCODE3934.EFL1	0.244378	-1.1887	0.517817
H3K27me3.upregulated	MADF-10	0.181409	-1.1889	0.430985
H3K27me3.upregulated	F45C12.2	0.13943	-1.1899	0.370554
H3K27me3.upregulated	PAX-1	0.238381	-1.191	0.509933
H3K9me3.downregulated	NHR-47	0.215392	-1.1915	0.483861
H3K9me3.downregulated	modENCODE6251.TAF1	0.215392	-1.1931	0.483861
H3K27me3.downregulated	modENCODE6244.H3K36me1	0.141429	-1.1962	0.373335
H3K27me3.upregulated	NHR-77	0.122439	-1.1965	0.340397
H3K27me3.upregulated	VAB-15	0.233383	-1.198	0.505449
H3K27me3.upregulated	modENCODE6237.MIX1	0.167416	-1.1986	0.411456
H3K9me3.downregulated	DPL-1	0.138431	-1.2004	0.369149
H3K9me3.downregulated	modENCODE3577.EFL1	0.236382	-1.2011	0.507735
H3K27me3.upregulated	NHR-23	0.0994503	-1.2044	0.298161
H3K9me3.downregulated	RNT-1	0.185407	-1.2083	0.436514
H3K9me3.downregulated	modENCODE6223.TBP1	0.214393	-1.2098	0.483861
H3K9me3.downregulated	modENCODE3205.H3K36me1	0.229385	-1.2102	0.502341
H3K9me3.downregulated	SWSN-7	0.203398	-1.2138	0.46491
H3K27me3.downregulated	H3K9me2.expt1	0.168416	-1.2139	0.412619
H3K27me3.downregulated	H3K9me2.expt2	0.224388	-1.2147	0.495549
H3K9me3.downregulated	modENCODE5041.H3K36me2	0.136432	-1.2157	0.36506
H3K9me3.downregulated	TBX-2	0.128436	-1.2157	0.351461
H3K9me3.downregulated	modENCODE3930.LIN52	0.228386	-1.2169	0.501553
H3K27me3.upregulated	MAB-5	0.146427	-1.2182	0.380205
H3K9me3.downregulated	modENCODE5036.H3K9me1	0.130435	-1.2183	0.355072
H3K27me3.downregulated	modENCODE3576.H3K4me3	0.218391	-1.2196	0.486416
H3K27me3.downregulated	modENCODE5987.NURF1	0.15942	-1.2234	0.39741
H3K27me3.upregulated	CEH-39	0.170415	-1.232	0.41428
H3K9me3.downregulated	KLE2.N2.L3	0.231384	-1.2329	0.503904
H3K27me3.upregulated	DIE-1	0.196402	-1.2378	0.454886
H3K9me3.downregulated	DSC-1	0.187406	-1.2395	0.4399
H3K27me3.downregulated	modENCODE6297.SWD3	0.143428	-1.2414	0.37608
H3K9me3.downregulated	DPY27.N2.MxEmb	0.198401	-1.2485	0.456817
H3K27me3.upregulated	FKH-10	0.0984508	-1.2492	0.297439
H3K9me3.downregulated	modENCODE3566.LIN37	0.211394	-1.2497	0.478997
H3K27me3.upregulated	ETS-4	0.205397	-1.2564	0.468115
H3K9me3.downregulated	EFL-1	0.108446	-1.2575	0.311434
H3K27me3.upregulated	ELT-3	0.113443	-1.258	0.321081
H3K27me3.upregulated	CAPG2.N2.MxEmb	0.197401	-1.2625	0.456527
H3K9me3.downregulated	LSY-2	0.0824588	-1.2693	0.261203
H3K9me3.downregulated	NHR-12	0.133433	-1.2711	0.358259
H3K27me3.upregulated	ZTF-16	0.138431	-1.2712	0.369149
H3K27me3.upregulated	ZTF-7	0.18041	-1.2753	0.430567
H3K9me3.downregulated	DPY26.N2.MxEmb	0.185407	-1.282	0.436514
H3K27me3.upregulated	SDC-2	0.183408	-1.2849	0.435074
H3K9me3.upregulated	PHA-4	0.103448	-1.2912	0.3049
H3K9me3.downregulated	C34F6.9	0.170415	-1.2929	0.41428
H3K27me3.upregulated	modENCODE6300.RPC1	0.148426	-1.293	0.382154
H3K27me3.upregulated	NHR-6	0.106447	-1.2975	0.30909
H3K27me3.upregulated	ZTF-11	0.0744628	-1.3048	0.240737
H3K27me3.upregulated	FKH-8	0.102449	-1.3145	0.303094
H3K9me3.downregulated	MEP-1	0.103448	-1.3173	0.3049
H3K27me3.upregulated	KLE2.N2.MxEmb	0.147426	-1.3203	0.380205
H3K9me3.downregulated	NHR-129	0.134433	-1.3212	0.360326
H3K27me3.upregulated	CAPG1.N2.MxEmb	0.113443	-1.324	0.321081
H3K27me3.upregulated	SPR-1	0.145427	-1.3251	0.379418
H3K27me3.downregulated	modENCODE5187.SCC1	0.152424	-1.326	0.389252
H3K9me3.downregulated	modENCODE5988.H3K9acS10ph	0.0994503	-1.3331	0.298161
H3K27me3.upregulated	ATHP-1	0.14043	-1.3339	0.371949
H3K27me3.upregulated	REPO-1	0.13943	-1.3345	0.370554
H3K27me3.upregulated	C08G9.2	0.165417	-1.3356	0.407181
H3K27me3.upregulated	SMC4.N2.MxEmb	0.161419	-1.3357	0.399851
H3K9me3.downregulated	modENCODE5049.H3K36me1	0.0884558	-1.3368	0.274651
H3K27me3.upregulated	NFYA-1	0.0954523	-1.3387	0.29062
H3K9me3.downregulated	NFYA-1	0.107446	-1.3439	0.30913
H3K27me3.upregulated	ZTF-26	0.112444	-1.3487	0.319985
H3K27me3.upregulated	CEH-2	0.0914543	-1.3529	0.281177
H3K27me3.downregulated	modENCODE5189.MRG1	0.11944	-1.3534	0.333243
H3K9me3.downregulated	modENCODE3568.LIN9	0.155422	-1.3541	0.393703
H3K27me3.downregulated	modENCODE5219.MRG1	0.15942	-1.3548	0.39741
H3K9me3.downregulated	UNC-55	0.110445	-1.3549	0.315442
H3K9me3.downregulated	modENCODE5223.ZIM3	0.104448	-1.3589	0.306693
H3K9me3.upregulated	PQM-1	0.0914543	-1.3649	0.281177
H3K9me3.upregulated	HLH-4	0.113443	-1.3686	0.321081
H3K27me3.downregulated	modENCODE6341.MRG1	0.128436	-1.3714	0.351461
H3K9me3.downregulated	modENCODE6297.SWD3	0.107446	-1.3735	0.30913
H3K9me3.downregulated	modENCODE3179.H3K27me1	0.149425	-1.3745	0.383468
H3K9me3.downregulated	modENCODE3438.HPL2	0.141429	-1.3836	0.373335
H3K27me3.upregulated	CEH-14	0.130435	-1.3862	0.355072
H3K9me3.downregulated	modENCODE3439.LIN15B	0.158421	-1.3883	0.39741
H3K9me3.downregulated	modENCODE3928.LIN37	0.147426	-1.39	0.380205
H3K27me3.upregulated	C04F5.9	0.124438	-1.391	0.343518
H3K27me3.upregulated	HMG-11	0.0994503	-1.3954	0.298161
H3K9me3.downregulated	modENCODE5224.REC8	0.105447	-1.3956	0.307898
H3K27me3.downregulated	MET2	0.105447	-1.4022	0.307898
H3K9me3.downregulated	modENCODE3567.LIN54	0.142429	-1.4049	0.374084
H3K9me3.downregulated	H3K9me3.L3	0.0904548	-1.4064	0.27975
H3K27me3.downregulated	modENCODE6218.HTZ1	0.146427	-1.4097	0.380205
H3K27me3.downregulated	modENCODE5233.MRG1	0.117441	-1.4165	0.328836
H3K27me3.upregulated	EGL-27	0.0554723	-1.4193	0.192435
H3K9me3.downregulated	modENCODE3181.H4K8ac	0.124438	-1.421	0.343518
H3K9me3.downregulated	modENCODE195.MES4	0.114443	-1.4225	0.323327
H3K27me3.downregulated	modENCODE3624.HPL2	0.123438	-1.4237	0.341963
H3K9me3.downregulated	modENCODE5218.ZHP3	0.0824588	-1.4268	0.261203
H3K27me3.upregulated	LIN-13	0.0494753	-1.4297	0.175514
H3K9me3.downregulated	modENCODE6234.CtBP	0.117441	-1.4302	0.328836
H3K27me3.upregulated	SOX-4	0.0834583	-1.4313	0.263305
H3K9me3.downregulated	modENCODE3435.DPY27	0.106447	-1.4329	0.30909
H3K27me3.downregulated	H3K36me3.L3	0.0844578	-1.4368	0.26539
H3K9me3.downregulated	modENCODE43.HTZ1	0.117441	-1.4478	0.328836
H3K27me3.upregulated	F13C5.2	0.116442	-1.448	0.328383
H3K9me3.downregulated	modENCODE3180.H3K27me1	0.110445	-1.4579	0.315442
H3K27me3.upregulated	DAF-16	0.0594703	-1.4601	0.200106
H3K9me3.downregulated	modENCODE3932.LIN54	0.131434	-1.4629	0.355326
H3K9me3.downregulated	modENCODE5220.KLE2	0.107446	-1.4655	0.30913
H3K27me3.upregulated	F13H6.1	0.0584708	-1.4671	0.198446
H3K9me3.downregulated	modENCODE6009.H4K8ac	0.0584708	-1.4727	0.198446
H3K27me3.upregulated	PHA-4	0.0634683	-1.4846	0.210844
H3K27me3.upregulated	modENCODE5043.H3K36ac	0.0734633	-1.4878	0.238489
H3K9me3.downregulated	modENCODE5986.NURF1	0.0804598	-1.4926	0.256425
H3K27me3.upregulated	CEH-38	0.0484758	-1.4927	0.173143
H3K27me3.downregulated	modENCODE3559.H3K36me3	0.112444	-1.4977	0.319985
H3K9me3.downregulated	modENCODE3570.LIN35	0.104448	-1.5027	0.306693
H3K27me3.upregulated	ZTF-18	0.0794603	-1.5062	0.253755
H3K9me3.downregulated	modENCODE6329.JHDM1	0.102449	-1.5078	0.303094
H3K9me3.downregulated	modENCODE3322.H3K79me3	0.0934533	-1.5211	0.286761
H3K27me3.upregulated	NHR-25	0.0444778	-1.5216	0.159591
H3K27me3.upregulated	ZK185.1	0.0754623	-1.5239	0.242967
H3K9me3.downregulated	modENCODE3924.LIN9	0.101449	-1.5247	0.301845
H3K27me3.downregulated	modENCODE5173.H3K79me3	0.0604698	-1.5327	0.2026
H3K9me3.downregulated	modENCODE3547.H3K4me3	0.0904548	-1.5365	0.27975
H3K9me3.downregulated	modENCODE3935.DPL1	0.107446	-1.5369	0.30913
H3K9me3.downregulated	modENCODE6285.DPY28	0.0574713	-1.5402	0.19762
H3K9me3.downregulated	NHR-71	0.0514743	-1.5432	0.182193
H3K9me3.downregulated	H3K36me3.L3	0.0654673	-1.5536	0.215657
H3K9me3.downregulated	modENCODE5227.ZIM1	0.0664668	-1.557	0.21849
H3K9me3.downregulated	modENCODE3573.EPC1	0.0874563	-1.5571	0.272627
H3K27me3.upregulated	NHR-10	0.0334833	-1.5575	0.127741
H3K9me3.downregulated	modENCODE3199.H3K4me2	0.0984508	-1.5602	0.297439
H3K27me3.upregulated	C27D6.4	0.0714643	-1.5713	0.232481
H3K27me3.upregulated	SNPC-4	0.0264868	-1.5745	0.105677
H3K27me3.upregulated	modENCODE6234.CtBP	0.0594703	-1.5865	0.200106
H3K9me3.downregulated	modENCODE3557.H3K36me3	0.0684658	-1.5965	0.224122
H3K9me3.downregulated	modENCODE6269.DPY26	0.0594703	-1.599	0.200106
H3K9me3.downregulated	modENCODE5244.H3S10ph	0.0444778	-1.6038	0.159591
H3K27me3.upregulated	SMA-3	0.0534733	-1.6044	0.18674
H3K27me3.upregulated	MDL-1	0.0164918	-1.6068	0.0724344
H3K27me3.upregulated	modENCODE6219.SMC4	0.0584708	-1.609	0.198446
H3K27me3.upregulated	NHR-102	0.0434783	-1.6106	0.15781
H3K9me3.upregulated	DPY28.N2.MxEmb	0.055972	-1.6234	0.19374
H3K27me3.downregulated	modENCODE3563.H3K36me3	0.0684658	-1.6276	0.224122
H3K27me3.upregulated	LIN-11	0.0604698	-1.6308	0.2026
H3K27me3.upregulated	modENCODE195.MES4	0.0544728	-1.6549	0.189386
H3K27me3.upregulated	DVE-1	0.0444778	-1.6653	0.159591
H3K9me3.downregulated	modENCODE3202.H3K79me1	0.0534733	-1.6682	0.18674
H3K9me3.downregulated	modENCODE3569.HTZ1	0.0614693	-1.6709	0.205072
H3K9me3.upregulated	TLP-1	0.057971	-1.6724	0.198446
H3K27me3.upregulated	CEH-31	0.0534733	-1.6749	0.18674
H3K27me3.upregulated	UNC-120	0.0454773	-1.6949	0.162804
H3K27me3.upregulated	F16B12.6	0.0594703	-1.6977	0.200106
H3K9me3.downregulated	modENCODE5188.SCC1	0.0644678	-1.6994	0.213711
H3K9me3.downregulated	dfam	0.0414793	-1.7058	0.151255
H3K27me3.upregulated	LIN-15B	0.0244878	-1.7072	0.0994736
H3K9me3.downregulated	H3K9me2.expt2	0.0534733	-1.7102	0.18674
H3K27me3.upregulated	MEP-1	0.0254873	-1.7186	0.102735
H3K27me3.upregulated	EGL-13	0.0354823	-1.7207	0.13342
H3K9me3.downregulated	HPL2	0.0334833	-1.7213	0.127741
H3K27me3.upregulated	JUN-1	0.0164918	-1.7213	0.0724344
H3K27me3.upregulated	CES-1	0.0244878	-1.7324	0.0994736
H3K9me3.downregulated	modENCODE6211.H4K20me1	0.0434783	-1.7417	0.15781
H3K27me3.upregulated	RNT-1	0.0274863	-1.7482	0.10911
H3K9me3.downregulated	modENCODE3572.H4acTetra	0.0494753	-1.7587	0.175514
H3K9me3.downregulated	modENCODE5987.NURF1	0.0244878	-1.7644	0.0994736
H3K9me3.downregulated	H3K9me2.expt1	0.0284858	-1.7681	0.111944
H3K27me3.upregulated	NHR-48	0.0364818	-1.7728	0.135875
H3K27me3.upregulated	H3K4me3.dn	0.0394803	-1.78	0.144638
H3K27me3.upregulated	LSY-2	0.0174913	-1.7871	0.0755545
H3K27me3.upregulated	SKN-1	0.0124938	-1.7871	0.0586533
H3K27me3.upregulated	SMA-9	0.0284858	-1.7992	0.111944
H3K27me3.upregulated	NHR-90	0.00849575	-1.803	0.04229
H3K27me3.upregulated	modENCODE6297.SWD3	0.0194903	-1.8088	0.0830454
H3K27me3.upregulated	SWSN-7	0.0174913	-1.8233	0.0755545
H3K27me3.upregulated	modENCODE6223.TBP1	0.0334833	-1.8316	0.127741
H3K9me3.downregulated	modENCODE5225.ZHP3	0.0214893	-1.8473	0.0898537
H3K9me3.downregulated	modENCODE5979.LIN61	0.0144928	-1.877	0.0658685
H3K9me3.downregulated	modENCODE3196.H4K20me1	0.0364818	-1.8907	0.135875
H3K27me3.upregulated	LIN-40	0.0144928	-1.8959	0.0658685
H3K27me3.upregulated	NHR-2	0.0104948	-1.902	0.0512641
H3K27me3.upregulated	XBP-1	0.0194903	-1.9103	0.0830454
H3K27me3.upregulated	TBX-2	0.0134933	-1.9254	0.0618638
H3K27me3.upregulated	HLH-30	0.0214893	-1.9329	0.0898537
H3K27me3.upregulated	NHR-85	0.0154923	-1.9357	0.0692076
H3K27me3.upregulated	DPL-1	0.00749625	-1.9358	0.0380392
H3K27me3.upregulated	DSC-1	0.0154923	-1.9442	0.0692076
H3K27me3.downregulated	modENCODE3553.H3K36me3	0.0384808	-1.946	0.141971
H3K27me3.upregulated	UNC-42	0.0214893	-1.9464	0.0898537
H3K9me3.downregulated	modENCODE3182.H4K16ac	0.0304848	-1.9488	0.118906
H3K9me3.downregulated	modENCODE3178.H3K36ac	0.0254873	-1.9561	0.102735
H3K9me3.downregulated	modENCODE5985.NURF1	0.0134933	-1.9601	0.0618638
H3K9me3.downregulated	modENCODE5187.SCC1	0.0214893	-1.9632	0.0898537
H3K27me3.upregulated	modENCODE3202.H3K79me1	0.0244878	-1.964	0.0994736
H3K9me3.downregulated	modENCODE6218.HTZ1	0.0204898	-1.9651	0.0868323
H3K9me3.downregulated	modENCODE3563.H3K36me3	0.0284858	-1.9747	0.111944
H3K9me3.downregulated	modENCODE3624.HPL2	0.0124938	-1.9854	0.0586533
H3K9me3.downregulated	MET2	0.0154923	-1.9889	0.0692076
H3K9me3.downregulated	modENCODE5209.MRE11	0.0124938	-1.9913	0.0586533
H3K9me3.downregulated	modENCODE6341.MRG1	0.0144928	-1.9926	0.0658685
H3K27me3.upregulated	NHR-20	0.0184908	-1.9935	0.0796525
H3K27me3.upregulated	UNC-86	0.00649675	-1.9965	0.0339564
H3K9me3.downregulated	modENCODE5973.HDA1	0.00649675	-2.0026	0.0339564
H3K27me3.upregulated	PQM-1	0.00949525	-2.0099	0.0468194
H3K9me3.downregulated	modENCODE6244.H3K36me1	0.00649675	-2.0165	0.0339564
H3K27me3.upregulated	SNU-23	0.0214893	-2.0182	0.0898537
H3K9me3.downregulated	modENCODE5980.LIN61	0.00749625	-2.025	0.0380392
H3K27me3.upregulated	modENCODE5186.COH1	0.0134933	-2.028	0.0618638
H3K27me3.upregulated	C16A3.4	0.0114943	-2.0299	0.0556265
H3K27me3.upregulated	DPY26.N2.MxEmb	0.0124938	-2.0442	0.0586533
H3K9me3.upregulated	ELT-2	0.0189905	-2.0548	0.0815811
H3K27me3.upregulated	FOS-1	0.00649675	-2.0554	0.0339564
H3K9me3.downregulated	LIN13	0.00849575	-2.0561	0.04229
H3K9me3.downregulated	LET418	0.0114943	-2.0642	0.0556265
H3K9me3.downregulated	modENCODE3200.H3K27ac	0.0174913	-2.0703	0.0755545
H3K27me3.upregulated	C34F6.9	0.00949525	-2.0708	0.0468194
H3K27me3.upregulated	ELT-2	0.0134933	-2.0767	0.0618638
H3K27me3.upregulated	H3K27me3.L3	0.00649675	-2.0785	0.0339564
H3K9me3.upregulated	H3K4me3.dn	0.0149925	-2.0895	0.0679429
H3K27me3.upregulated	NHR-47	0.00849575	-2.0937	0.04229
H3K9me3.downregulated	modENCODE5219.MRG1	0.0164918	-2.0948	0.0724344
H3K27me3.upregulated	NHR-28	0.00849575	-2.1257	0.04229
H3K9me3.downregulated	modENCODE5975.LET418	0.00349825	-2.1273	0.0198741
H3K9me3.downregulated	modENCODE5189.MRG1	0.0124938	-2.132	0.0586533
H3K27me3.upregulated	CEBP-1	0.00249875	-2.1596	0.0148411
H3K9me3.downregulated	modENCODE3198.H3K4me2	0.0124938	-2.1623	0.0586533
H3K9me3.downregulated	modENCODE5976.HPL2	0.00549725	-2.1666	0.0300338
H3K9me3.downregulated	modENCODE5173.H3K79me3	0.00349825	-2.1757	0.0198741
H3K27me3.upregulated	C01B12.2	0.00249875	-2.2207	0.0148411
H3K9me3.downregulated	modENCODE6246.H3K4me1	0.00649675	-2.2224	0.0339564
H3K9me3.downregulated	modENCODE6344.RNApolII-CTD-domain-unphosophorylated	0.00649675	-2.2224	0.0339564
H3K9me3.upregulated	modENCODE5186.COH1	0.011994	-2.2676	0.0576889
H3K9me3.downregulated	modENCODE5233.MRG1	0.00949525	-2.2975	0.0468194
H3K9me3.downregulated	modENCODE3559.H3K36me3	0.00449775	-2.2998	0.0250088
H3K9me3.upregulated	NHR-28	0.00749625	-2.3226	0.0380392
H3K27me3.upregulated	NHR-80	0.00249875	-2.3971	0.0148411
H3K9me3.downregulated	LIN61	0.00349825	-2.4165	0.0198741
H3K27me3.upregulated	H3K4me3	0.00849575	-2.4222	0.04229
H3K9me3.upregulated	gene	0.0009995	-2.4261	0.00681398
H3K27me3.upregulated	NHR-71	0.00149925	-2.496	0.00967417
H3K27me3.upregulated	UNC-55	0.00049975	-2.5243	0.00367891
H3K9me3.upregulated	modENCODE6269.DPY26	0.003998	-2.5445	0.0224691
H3K9me3.downregulated	modENCODE3204.H3K79me2	0.00649675	-2.5684	0.0339564
H3K9me3.upregulated	ATAC.age.dynamic	0.00349825	-2.5822	0.0198741
H3K9me3.upregulated	NHR-80	0.0029985	-2.6293	0.0176092
H3K9me3.downregulated	modENCODE3553.H3K36me3	0.00249875	-2.9706	0.0148411
H3K9me3.upregulated	DPY27.N2.MxEmb	0.00049975	-3.6352	0.00367891
H3K9me3.upregulated	DPY26.N2.MxEmb	0.00049975	-4.387	0.00367891
H3K9me3.upregulated	modENCODE5043.H3K36ac	0.00049975	-4.8691	0.00367891
H3K9me3.upregulated	H3K27me3.L3	0.00049975	-5.1921	0.00367891
H3K9me3.upregulated	H3K27me3.this.study	0.00049975	-22.5076	0.00367891
