# Supplementary material for: Region-specific H3K9me3 gain in aged somatic tissues in Caenorhabditis elegans
Source: PLoS Genet. 2021 Sep 10;17(9):e1009432. doi: 10.1371/journal.pgen.1009432 (PMC8457455; doi:10.1371/journal.pgen.1009432)
Supplement: S9 Table — (XLSX) [file pgen.1009432.s020.xlsx]

## Sheet: Summary of mapping results
Table S9. Differential expression analysis of repetitive DNA elements.
RNA-seq (Mintie et al., PloS Genetics 2018)(100-bp stranded single-end reads, mapped to dfam2.0 using bowtie)
Condition: glp-1(e2141) worms at 25°C
	Total number of RNA-seq reads	Reads mapped to the genome by STAR	Reads mapped to repetitive elements in dfam2.0	Reads uniquely mapped to repetitive elements in dfam2.0	Percentage of REs
glp-1 (day 2 adults)	74928371	70960065	241507	206425	0.340342
glp-1 (day 2 adults)	66784007	61009250	174647	148174	0.286263
glp-1 (day 12 adults)	72576036	64998567	331640	262407	0.510227
glp-1 (day 12 adults)	68516180	55740375	271832	216760	0.487675
RNA-seq (Brunquell et al., BMC Genomics 2016) (76-bp stranded single-end reads, mapped to dfam2.0 using bowtie)
Condition: N2 L4 worms, control (23°C), heat shock (30min at 33°C)
	Total number of RNA-seq reads	Reads mapped to the genome by STAR	Reads mapped to repetitive elements in dfam2.0	Reads uniquely mapped to repetitive elements in dfam2.0	Percentage of REs
N2 control	20845208	20696254	151802	115568	0.733476
N2 control	25938385	25756535	179954	138975	0.698673
N2 heatshcok	24181697	23913111	133220	97062	0.5571
N2 heatshcok	23388959	23229309	149336	115219	0.642877
RNA-seq (Schreiner et al., Nucleic Acid Research 2019)(100bp&75bp paired-end reads, mapped to dfam2.0 using bowtie)
Condition: N2 L4 worms, control (20°C), heat shock (4 hours at 35°C)
	Total number of RNA-seq reads	Reads mapped to the genome by STAR	Reads mapped to repetitive elements in dfam2.0	Reads uniquely mapped to repetitive elements in dfam2.0	Percentage of REs
N2 control	102706532	92242952	208320	139444	0.225838
N2 control	94320210	84309861	213810	121732	0.2536
N2 control	92265502	84875072	230668	132556	0.271774
N2 heatshcok	99692028	89064720	432150	275300	0.485209
N2 heatshcok	84158040	70766045	223388	140488	0.315671
N2 heatshcok	97210654	88060462	423956	251832	0.481437
RNA-seq (Habacher et al. Dev Cell 2016)(76bp single-end reads)
	Total number of RNA-seq reads	Reads mapped to the genome by STAR	Reads mapped to repetitive elements in dfam2.0	Reads uniquely mapped to repetitive elements in dfam2.0	Percentage of REs
N2 at 20°C	52261494	51857739	400548	283036	0.772398
N2 at 20°C	51673888	51296583	377887	255563	0.736671
glp-1 at 25°C	56923123	56155924	384124	274527	0.684031
glp-1 at 25°C	54344888	53708734	362754	258411	0.67541

## Sheet: Differential analysis (multi)
Counts of significantly upregulated repeats by family (adjusted p value < 0.01). Multi-mapping reads are included.												Counts of significantly downregulated repeats by family (adjusted p value < 0.01). Multi-mapping reads are included.
Mintie et al., PloS Genetics 2018			Brunquell et al., BMC Genomics 2016			Schreiner et al., Nucleic Acid Research 2019			Habacher et al. Dev Cell 2016			Mintie et al., PloS Genetics 2018			Brunquell et al., BMC Genomics 2016			Schreiner et al., Nucleic Acid Research 2019			Habacher et al. Dev Cell 2016
Aged adults (day 12)			Heat shock for 30min at 33°C			Heat shock for 4hr at 35°C			glp-1(e2141) vs N2			Aged adults (day 12)			Heat shock for 30min at 33°C			Heat shock for 4hr at 35°C			glp-1(e2141) vs N2
Repeat family	Count		Repeat family	Count		Repeat family	Count		Repeat family	Count		Repeat family	Count		Repeat family	Count		Repeat family	Count		Repeat family	Count
CELE45	104		CELE45	59		Mariner2_CE	67		HelitronY1A_CE	4		Mariner3_CE	17		HelitronY1A_CE	1		HelitronY1A_CE	13		None
Helitron1_CE	6		Helitron1_CE	8		CELE45	49		CER8-I_CE	2		HAT1_CE	6					Tc3	5
HelitronY1A_CE	5		PALTA5_CE	3		Mariner3_CE	24		TR5	2		Helitron2_CE	6					Helitron1_CE	4
CER12-LTR_CE	4		HelitronY1_CE	2		HelitronY1A_CE	21		CELE46A	1		HelitronY1A_CE	6					Turmoil1	4
PALTTTAAA3	4		CELE14A	1		TC4	15		CER13-I_CE	1		HelitronY4_CE	6					CER9-I_CE	3
CELE11	3		CER10-LTR_CE	1		HelitronY4_CE	14		CER3-1-LTR_CE	1		CER3-1-LTR_CE	5					CeRep1A	3
CELE46A	3		CER9-I_CE	1		Helitron1_CE	12		TC5B	1		CELE46A	4					Chapaev-2_CE	3
CERP1	3		CeRep4	1		CER9-I_CE	10					HelitronY1_CE	4					CER1	2
HelitronY1_CE	3		LINE2E_CE	1		LINE2G_CE	10					CELE45	2					CER8-I_CE	2
NeSL-1	3		LINE2G_CE	1		MARINCE1	10					CER17-LTR_CE	2					CER12-I_CE	1
PALTTAA3_CE	3		PALTTAA3_CE	1		HelitronY1_CE	6					RC123	2					CER13-I_CE	1
CELE14B	2		RC35	1		RCC9	4					Tc1A	2					CER16-2-I_CE	1
CER2-1-LTR_CE	2					TC5A	4					CER1	1					CER17-I_CE	1
CER7-LTR_CE	2					CELETC2	3					CER16-LTR_CE	1					Helitron2_CE	1
CERP3	2					CER6-I_CE	3					CER17-I_CE	1					HelitronY1_CE	1
CELE14A	1					CERP3	3					CER7-I_CE	1					LR9A	1
CELE2	1					IR1_CE	3					CER7-LTR_CE	1					NPALTA1_CE	1
CELE7	1					TIR23T5A_CE	3					CER9-I_CE	1					PALTTTAAA3	1
CER16-LTR_CE	1					CER10-I_CE	2					CeRep4	1					RC123	1
CER2-I_CE	1					CER2-1-LTR_CE	2					CeRep52	1					Vingi-1_CE	1
CER2-LTR_CE	1					CER2-I_CE	2					HAT3_CE	1
CER3-1-LTR_CE	1					CER5-I_CE	2					Helitron1_CE	1
CER3-I_CE	1					CER8-I_CE	2					LONGPAL1	1
CeRep5	1					MAR_CE	2					PAL8B_CE	1
CERP16	1					TIR43YW1_CE	2
Chapaev-2_CE	1					CELE2	1
HAT2_CE	1					CER3-1-LTR_CE	1
Mariner3_CE	1					CER3-I_CE	1
NDNAX1_CE	1					CER7-I_CE	1
PALTTAA1_CE	1					IR3_CE	1
PALTTTAAA1	1					LINE2C1_CE	1
PALTTTAAA2	1					LINE2E_CE	1
RC35	1					LONGPAL2	1
RC35S	1					Mariner4_CE	1
RCC9	1					Merlin1m_CE	1
RCD1	1					NTC2A	1
Tc1A	1					TC5B	1
TIR43YW1_CE	1
TIR9TA1C_CE	1
